# Supplementary material for: Sound Symbolism in the Languages of Australia
Source: PLoS One. 2014 Apr 21;9(4):e92852. doi: 10.1371/journal.pone.0092852 (PMC3994004; doi:10.1371/journal.pone.0092852)
Supplement: Figure S1 — Languages and forms used in the sound symbolism data set. (TXT) [file pone.0092852.s001.txt]

Dyirbal	This		distance	high
Dharuk	Little	gnar-rang	size	high
Dharuk	Big	mur-ray	size	low
Dharuk	Little	narrong	size	high
Garrwa	thin	kalirrkalirr	size	high
Garrwa	little	kartarta	size	high
Garrwa	be a long way behind	katyikatyimpa	distance	low
Garrwa	this side	kawati	distance	high
Garrwa	over there	kiwurru	distance	low
Garrwa	deep	kunmu	space	low
Garrwa	deep water hole (never dry)	kurnmu	space	low
Garrwa	short	kurtalirri	size	high
Garrwa	short	kutakuta	size	high
Garrwa	short (length)	kutalirri	size	high
Garrwa	short	kutarlirri	size	high
Garrwa	short (time)	kutata	size	high
Garrwa	be thin	matilitypa	size	high
Garrwa	thin	matyurr	size	high
Garrwa	be close to	minmirrinypa	distance	high
Garrwa	to close	murumpa	distance	high
Garrwa	there	nanama	distance	low
Garrwa	that (same)	nanamanŋa	distance	low
Garrwa	over there	nanapa	distance	low
Garrwa	from that place	nanarrinyapa	distance	low
Garrwa	that way	nanawa	distance	low
Garrwa	that	nanta	distance	low
Garrwa	this (nearest)	naŋi	distance	high
Garrwa	this way, in this direction	nawa	distance	high
Garrwa	this	nayinta	distance	high
Garrwa	here	nayipa	distance	high
Garrwa	this way, in this direction	nayiwa	distance	high
Garrwa	there (somewhere unknown)	nina	distance	low
Garrwa	big	palalanyi	size	low
Garrwa	near	paŋani	distance	high
Garrwa	long way	parranyi	distance	low
Garrwa	small	payakarta	size	high
Garrwa	small	payayawa	size	high
Garrwa	wide	pulitarri	size	low
Garrwa	wide	punalkarra	size	low
Garrwa	near	puntu	distance	high
Garrwa	to be near	pununtutypa	distance	high
Garrwa	long way	tipala	distance	low
Garrwa	shallow	tuku	space	high
Garrwa	to be away	tyarnitypa	distance	low
Garrwa	long way	tyutyu	distance	low
Garrwa	big	walkurra	size	low
Garrwa	long	wunanypala	size	low
Garrwa	long	wurnanypala	size	low
Gamilaraay	big	-piti	size	low
Gamilaraay	little	-thu:l	size	high
Gamilaraay	wide	arå	size	low
Gamilaraay	there	arrigå	distance	low
Gamilaraay	short	bangGa-dul	size	high
Gamilaraay	high	baral	space	low
Gamilaraay	big	bawan	size	low
Gamilaraay	high	bawirra	space	low
Gamilaraay	far	birru	distance	low
Gamilaraay	far	biru	distance	low
Gamilaraay	Big	boorol	size	low
Gamilaraay	Big	boorool	size	low
Gamilaraay	little	budi	size	high
Gamilaraay	big	bur	size	low
Gamilaraay	big	bural	size	low
Gamilaraay	big	burål	size	low
Gamilaraay	big	bural-u	size	low
Gamilaraay	big	buril	size	low
Gamilaraay	short	buriya-ga	size	high
Gamilaraay	Big	burr	size	low
Gamilaraay	thin	burrubbira	size	high
Gamilaraay	Big	burul	size	low
Gamilaraay	little	burungai	size	high
Gamilaraay	towards	dayi	distance	high
Gamilaraay	big	dhara	size	low
Gamilaraay	Little	djal-loo	size	high
Gamilaraay	tall	gadu-gadu	size	low
Gamilaraay	little	gai	size	high
Gamilaraay	long	ganGal	size	low
Gamilaraay	long	gåra	size	low
Gamilaraay	near	gawinba	distance	high
Gamilaraay	near	gawinbu	distance	high
Gamilaraay	little	gayi-dul	size	high
Gamilaraay	little	gayin-murra	size	high
Gamilaraay	little	gayin-murra-dyal	size	high
Gamilaraay	little	gidya	size	high
Gamilaraay	little	gindu	size	high
Gamilaraay	little	gindul	size	high
Gamilaraay	little	girrimara	size	high
Gamilaraay	little	giyandyul	size	high
Gamilaraay	little	giyin-dul	size	high
Gamilaraay	near	gunba	distance	high
Gamilaraay	shallow	gunnai	space	high
Gamilaraay	long	gurar	size	low
Gamilaraay	long	guraralla	size	low
Gamilaraay	deep	guru	space	low
Gamilaraay	near	gwinba	distance	high
Gamilaraay	small	ka:y	size	high
Gamilaraay	small	ka:ynmara	size	high
Gamilaraay	Little	kai	size	high
Gamilaraay	shallow	kana:y	space	high
Gamilaraay	tall	kåra	size	low
Gamilaraay	long	kara:rr	size	low
Gamilaraay	tall	kattu	size	low
Gamilaraay	little	kaya-ntul	size	high
Gamilaraay	little	kayi-tul	size	high
Gamilaraay	Little	ki-indual	size	high
Gamilaraay	Little	kindoo	size	high
Gamilaraay	Little	kindool	size	high
Gamilaraay	Little	kirri-murra	size	high
Gamilaraay	long	kura:rr	size	low
Gamilaraay	tall	kurari	size	low
Gamilaraay	deep	kurru	space	low
Gamilaraay	deep	kurru:pa:	space	low
Gamilaraay	near	kuwi:n	distance	high
Gamilaraay	near	kuwi:npa:	distance	high
Gamilaraay	near	kuwimpu	distance	high
Gamilaraay	wide	manga-manga	size	low
Gamilaraay	wide	mangGul	size	low
Gamilaraay	wide	mankamanka	size	low
Gamilaraay	big	maŋul	size	low
Gamilaraay	big	maråwil	size	low
Gamilaraay	there	marra	distance	low
Gamilaraay	there (close)	marrama	distance	low
Gamilaraay	big	maru	size	low
Gamilaraay	near	milan	distance	high
Gamilaraay	wide	munga-munga	size	low
Gamilaraay	Big	murrowel	size	low
Gamilaraay	here	nabu	distance	high
Gamilaraay	here	namma	distance	high
Gamilaraay	here	napu	distance	high
Gamilaraay	here	nayalli	distance	high
Gamilaraay	that	ngar	distance	low
Gamilaraay	yonder	ngar-ngar	distance	low
Gamilaraay	there	ngarå	distance	low
Gamilaraay	distant	ngarri-bu	distance	low
Gamilaraay	distant	ngarribu	distance	low
Gamilaraay	there	ngirma	distance	low
Gamilaraay	away	nguri	distance	low
Gamilaraay	here	nguwa	distance	high
Gamilaraay	this	nha	distance	high
Gamilaraay	this	nhai wurri	distance	high
Gamilaraay	this	nhalay	distance	high
Gamilaraay	that	nhama	distance	low
Gamilaraay	this	nhumu	distance	high
Gamilaraay	that	nhurragwannu	distance	low
Gamilaraay	here	niyali	distance	high
Gamilaraay	this way	nu-ddhai	distance	high
Gamilaraay	that	nuggu	distance	low
Gamilaraay	that	nuŋilliya	distance	low
Gamilaraay	there	ŋa:rri	distance	low
Gamilaraay	over there (that way)	ŋa:rrikulay	distance	low
Gamilaraay	over there	ŋa:rrima	distance	low
Gamilaraay	this	ŋabba	distance	high
Gamilaraay	there	ŋada	distance	low
Gamilaraay	distant	ŋari-pu	distance	low
Gamilaraay	there	ŋariba	distance	low
Gamilaraay	there	ŋarri	distance	low
Gamilaraay	that way	ŋarri-ku	distance	low
Gamilaraay	distant	ŋarri-pu	distance	low
Gamilaraay	high	ŋarripa:	space	low
Gamilaraay	here	ŋåwå	distance	high
Gamilaraay	there	ŋi:rrma	distance	low
Gamilaraay	this	ŋunnu-ndhi	distance	high
Gamilaraay	this side river	ŋuri-ya-li-nå bugga-dhi	distance	high
Gamilaraay	that	ŋurra-biri-dha	distance	low
Gamilaraay	that	ŋurra-gu-dhai	distance	low
Gamilaraay	there	ŋurragu	distance	low
Gamilaraay	here	ŋuwa	distance	high
Gamilaraay	thin	pannar	size	high
Gamilaraay	big	parwån	size	low
Gamilaraay	little	pati	size	high
Gamilaraay	distant	piru	distance	low
Gamilaraay	distant	piru-tyi	distance	low
Gamilaraay	far away	piru:	distance	low
Gamilaraay	big	pural	size	low
Gamilaraay	thin	purapura	size	high
Gamilaraay	big	purrul	size	low
Gamilaraay	little	putyan-tul	size	high
Gamilaraay	this way	tha:y	distance	high
Gamilaraay	There	Uirree	distance	low
Gamilaraay	narrow	waddhu	space	high
Gamilaraay	thin	wåla-dul	size	high
Gamilaraay	big	warang-Gul	size	low
Gamilaraay	away	wari	distance	low
Gamilaraay	far away	wari-bú	distance	low
Gamilaraay	wide	warru	size	low
Gamilaraay	Big	wunyee	size	low
Gamilaraay	small	yaray	size	high
Gamilaraay	small	yirrin	size	high
Dyirbal	long way	-pawal	distance	low
Dyirbal	long way	-u	distance	low
Dyirbal	big	kakir	size	low
Dyirbal	long way	kani	distance	low
Dyirbal	small	miti	size	high
Dyirbal	short (avoidance/mother-in-law language)	nyinkal	size	high
Dyirbal	deep	ŋurin	space	low
Dyirbal	long way (in any direction)	pawal	distance	low
Dyirbal	big	pulkan	size	low
Dyirbal	big	pulkan (-kay)	size	low
Dyirbal	big	tyakiny (-kay)	size	low
Dyirbal	shallow	tyala	space	high
Dyirbal	big	tyuki	size	low
Dyirbal	big (dilly-bag), long or bushy (hair)	tyuta	size	low
Dyirbal	thin [person], 'skin and bones'	wirrmpan	size	high
Dyirbal	little	wurra	size	high
Dyirbal	This	yagoon	distance	high
Dyirbal	slim (of a woman)	yarin	size	high
Duungidjawu	this, here	kan	distance	high
Duungidjawu	here	kara	distance	high
Duungidjawu	here	katya	distance	high
Duungidjawu	this	ko:	distance	high
Duungidjawu	long, tall	kuwenki	size	low
Duungidjawu	that, there	man	distance	low
Duungidjawu	(D) there	mara	distance	low
Duungidjawu	there	matya	distance	low
Duungidjawu	that	mo:	distance	low
Duungidjawu	(Adj) small	pari	size	high
Duungidjawu	wide, enormous, fat	pirran	size	low
Duungidjawu	short (man)	pu:kupu	size	high
Duungidjawu	short	pukupu	size	high
Duungidjawu	near, close, close together	tyanyum	distance	high
Duungidjawu	far away	wana	distance	low
Djinang	shallow	barnrdany	space	high
Djinang	far away	bilay	distance	low
Djinang	deep	budyirr wana	space	low
Djinang	lean (meat)	bugirniŋi	size	high
Djinang	towards	bumir dyunupa	distance	high
Djinang	be deep	bundirr rlarltyigi	space	low
Djinang	thin	dyarrbarbar	size	high
Djinang	this one	dyini'dyiniŋ	distance	high
Djinang	that (near, but not at hand)	dyinimi	distance	low
Djinang	this	dyiniŋi	distance	high
Djinang	on this side	dyiniŋirpmi	distance	high
Djinang	here	dyirli	distance	high
Djinang	this (ERG PROM or CAU form)	dyirni	distance	high
Djinang	short	dyubirri	size	high
Djinang	deep	gargarlurt	space	low
Djinang	long	girliwirliŋi	size	low
Djinang	tall	gurngi girliwirliŋi	size	low
Djinang	narrow	gurŋi	space	high
Djinang	be narrow	gurtyidyi	space	high
Djinang	here!	ku	distance	high
Djinang	large	marnmirliŋ	size	low
Djinang	small	miliyirriŋ	size	high
Djinang	away from (with motion verbs)	minydyi	distance	low
Djinang	near (spatially)	ŋidyirrgi	distance	high
Djinang	that	ŋunaŋi	distance	low
Djinang	that	ŋungira- ru:u:t	distance	low
Djinang	that (derived from ngunu- stem)	ŋunŋi- 	distance	low
Djinang	from that place on the other side	ŋunŋirpm rarri ŋunŋirtyi	distance	low
Djinang	that one for example	ŋunu galkŋu	distance	low
Djinang	that (distant deictic root form)	ŋunu- 	distance	low
Djinang	that (derived from ngunu- stem)	ŋunugi- 	distance	low
Djinang	over there	ŋunuguwa	distance	low
Djinang	that (based on ngunu- stem)	ŋunuk- 	distance	low
Djinang	over there (moderately far)	ŋunumi	distance	low
Djinang	that one there! (-ngu adds deictic emphasis)	ŋunuŋŋu	distance	low
Djinang	over there (moderately distant)	ŋurlimi	distance	low
Djinang	that one (ERG form, also INSTR, PROM, CAU)	ŋurni	distance	low
Djinang	low	ŋuy	space	high
Djinang	thin	raŋ	size	high
Djinang	this side of the river	rarri dyinŋirpmi	distance	high
Djinang	short	rdambiŋi	size	high
Djinang	wide	rlambirriŋi	size	low
Djinang	high	rnami	space	low
Djinang	small (stature)	rninini	size	high
Djinang	long way off	walaŋgarra	distance	low
Djinang	big	wana	size	low
Djinang	small	yinbilŋi	size	high
Djabugay	far away, distant	kakay	distance	low
Djabugay	deep	kaki	space	low
Djabugay	deep	kaki wuku	space	low
Djabugay	tall, long	kalkalay	size	low
Djabugay	long	kalkay	size	low
Djabugay	these (see ¤3.5.1)	kula:y	distance	high
Djabugay	these	kulay	distance	high
Djabugay	this, here	kulu	distance	high
Djabugay	here	kulu:n	distance	high
Djabugay	these	kulumparray	distance	high
Djabugay	here	kulun	distance	high
Djabugay	this here (erg.)	kuluŋku	distance	high
Djabugay	this way	kuluŋurru	distance	high
Djabugay	there (see ¤3.5.3)	kunti	distance	low
Djabugay	there	kunti:	distance	low
Djabugay	that, there	kunyu	distance	low
Djabugay	those (see ¤3.5.1)	kutya:y	distance	low
Djabugay	that (erg.)	kutyaŋku	distance	low
Djabugay	that one there	kutyi	distance	low
Djabugay	those	kutyumparray	distance	low
Djabugay	there (short from gudji q.v.)	kuy	distance	low
Djabugay	near, beside	marrim	distance	high
Djabugay	big	paŋkal	size	low
Djabugay	narrow	pipu:y	space	high
Djabugay	small	pipu:yaŋkan	size	high
Djabugay	little	pipuy	size	high
Djabugay	small	pipuyaŋkan	size	high
Djabugay	near	pirri	distance	high
Djabugay	close by	pirri:	distance	high
Djabugay	narrow	tyampa	space	high
Djabugay	burrow	tyatirr	size	low
Djabugay	wide	wakarra	size	low
Djabugay	short, stumpy	wanti	size	high
Djabugay	thin, conditioned poorly	wiki	size	high
Djabugay	skinny, thin	wikipakay	size	high
Djabugay	deep	wuku	space	low
Djabugay	there	wulpil	distance	low
Djabugay	that	wutya	distance	low
Diyari	near	karakara	distance	high
Diyari	great, big	katiwiri	size	low
Diyari	skinning	kilchuna	size	high
Diyari	Big	marpoo	size	low
Diyari	wide	marru	size	low
Diyari	wide, broad	maru	size	low
Diyari	deep	mikarie	space	low
Diyari	Big	moolaroo	size	low
Diyari	this	napara	distance	high
Diyari	here	nau:ta	distance	high
Diyari	there	naukara	distance	low
Diyari	there	nhaka	distance	low
Diyari	here	nhiŋki	distance	high
Diyari	this	ninia	distance	high
Diyari	that, there	niniya	distance	low
Diyari	there	nowieya	distance	low
Diyari	deep, hollowed	ŋarli	space	low
Diyari	stout, obese, fat	palkuwima	size	low
Diyari	wide, spacious, roomy	palyi	size	low
Diyari	long	payidi	size	low
Diyari	Big	pina	size	low
Diyari	Big	pinna	size	low
Diyari	big	pirna	size	low
Diyari	those	thaniya	distance	low
Diyari	narrow	tyiwiri	space	high
Diyari	little	waka	size	high
Diyari	small, little	wanamara	size	high
Diyari	short	wardu	size	high
Diyari	high	warili	space	low
Diyari	Little	warja-warka	size	high
Diyari	distant	warritha	distance	low
Diyari	Little	wauka	size	high
Diyari	short	wordoo	size	high
Diyari	short	wordu	size	high
Diyari	long way off, distant	worietha	distance	low
Diyari	wide	worita	size	low
Diyari	narrow	wulrru	space	high
Diyari	high	wutyu	space	low
Diyari	this side, nearest	yara	distance	high
Diyari	this way (towards speaker)	yařa	distance	high
Diyari	lean	yarni	size	high
Diyari	this way (towards speaker)	yarra	distance	high
Diyari	very far off, long distance	yedlakoo	distance	low
Diyari	on this side	yeniayeri	distance	high
Diyari	away from you, absent	yerawayerra	distance	low
Diyari	thin, lean, slim	yiraŋa	size	high
Diyari	away, gone	yirra	distance	low
Diyari	thin, poor	yirrinya	size	high
Diyari	long	yuri	size	low
Dhuwal	far (away, off), distant	ba:rrku	distance	low
Dhuwal	away, that way, thither [direction away from speaker]	bala	distance	low
Dhuwal	that, there, yonder (far, out of sight)	banha	distance	low
Dhuwal	by/at that (one) yonder	banhal	distance	low
Dhuwal	to that (one, far)	banhambal	distance	low
Dhuwal	shallow	barnrdany(7)	space	high
Dhuwal	to that (person, far)	bayikurl(i)	distance	low
Dhuwal	from that (one, far)	bayiwarli	distance	low
Dhuwal	from that (one), from there, after that	bi:warli	distance	low
Dhuwal	to this (one)	dhambal	distance	high
Dhuwal	this, here	dhaŋu	distance	high
Dhuwal	on this side	dhawityan	distance	high
Dhuwal	deep (water, grass, bush)	dhulmu	space	low
Dhuwal	that, there (near us, not far)	dhuwan	distance	low
Dhuwal	near(by), close (to)	galki	distance	high
Dhuwal	short	guṯi(7)	size	high
Dhuwal	big	mu:rrkawu	size	low
Dhuwal	small, little	nyumukiny	size	high
Dhuwal	small, little	nyumurrku(7)	size	high
Dhuwal	that	ŋunhi ~ ŋunha	distance	low
Dhuwal	that (distal)	ŋuru 	distance	low
Dhuwal	this way, hither (direction towards speaker)	ra:li	distance	high
Dhuwal	big [Pl]	rdilak	size	low
Dhuwal	big, important	rdilkurr(u)	size	low
Dhuwal	long, tall	wi:yin(7)	size	low
Dhuwal	long, tall	wikarra	size	low
Dhuwal	big, large	yindi(7)	size	low
Dhuwal	small	yu:thu	size	high
Dhuwal	little, small (ones)	yumurrku(7)	size	high
Dhuwal	small, little [Sg]	yutyuwarla(7)	size	high
Dhurga	short	barla	size	high
Dhurga	big	biraga	size	low
Dhurga	big	birraga	size	low
Dhurga	big	birri-ga	size	low
Dhurga	little	dandala	size	high
Dhurga	shallow	dhunbanyil	space	high
Dhurga	there	dyalu	distance	low
Dhurga	this, that	dyin	distance	high
Dhurga	there	dyina-bura	distance	low
Dhurga	there	dyina-li-bara	distance	low
Dhurga	yonder	dyinna-dha	distance	low
Dhurga	deep	gagur	space	low
Dhurga	little	gubidya	size	high
Dhurga	little	gubidya-nga	size	high
Dhurga	little	gubu	size	high
Dhurga	little/short	kupitya	size	high
Dhurga	near	mabumbany	distance	high
Dhurga	near	mapumpan	distance	high
Dhurga	little	mumu	size	high
Dhurga	there	nyanadha	distance	low
Dhurga	that	nyanatha	distance	low
Dhurga	this	nyin	distance	high
Dhurga	here	nyiny	distance	high
Dhurga	there	nyun	distance	low
Dhurga	near	nyunayil	distance	high
Dhurga	near	nyunil	distance	high
Dhurga	big	piraka	size	low
Dhurga	little/short	tantala	size	high
Dhurga	far/long way	tyinapura	distance	low
Dhurga	distant	wari-gamban	distance	low
Dhurga	distant	warri-gunda	distance	low
Dhurga	long	yarangarn	size	low
Dhurga	long/tall (long)	yarunkarn	size	low
Dhay'yi	thin	barka7	size	high
Dhay'yi	be thin (of living thing)	barka7thirr	size	high
Dhay'yi	be thin (of living thing)	barka7yin	size	high
Dhay'yi	to a far away place	barrkumal	distance	low
Dhay'yi	big, tall, wide (Cf Rudder)	bathala	size	low
Dhay'yi	high (of tide)	bawity	space	low
Dhay'yi	that	dha:n	distance	low
Dhay'yi	wide	dhawarra	size	low
Dhay'yi	this	dhay7yi	distance	high
Dhay'yi	(go) this way	dhay7yi-rla:	distance	high
Dhay'yi	from that	dhipuŋga	distance	low
Dhay'yi	here	dhiyala	distance	high
Dhay'yi	there (short distance away)	dhiyarndhi	distance	low
Dhay'yi	short	dhumburl7	size	high
Dhay'yi	short (of time)	gurriri	size	high
Dhay'yi	long	lambirri	size	low
Dhay'yi	thin	malwar	size	high
Dhay'yi	low (of cow)	mu:7yun	space	high
Dhay'yi	small, little	nyumukurniny7	size	high
Dhay'yi	there (point to the place)	ŋunhal	distance	low
Dhay'yi	tall	warlarr	size	low
Dhay'yi	long	wi:yin	size	low
Dharumbal	little	kaŋulkurr	size	high
Dharumbal	little	kurka	size	high
Dharumbal	little	kurra	size	high
Dharumbal	long, tall	kurran	size	low
Dharumbal	big	nhurin	size	low
Dharumbal	over there	panhakai	distance	low
Dharumbal	over there	parraku	distance	low
Dharumbal	little	urra	size	high
Dharumbal	little	wanhpirr	size	high
Dharumbal	big	wuranh	size	low
Dharuk	here	bija	distance	high
Dharuk	thin	dyara	size	high
Dharuk	thin	dyara dyara	size	high
Dharuk	thin	dyara-dyara	size	high
Dharuk	big	gå-bån	size	low
Dharuk	big	ga-bang	size	low
Dharuk	long	gura-ri	size	low
Dharuk	there	iniya	distance	low
Dharuk	Big	kaiun	size	low
Dharuk	away	kaundi	distance	low
Dharuk	long, tall	kurara	size	low
Dharuk	tall, long	kurare	size	low
Dharuk	deep water	kuru	space	low
Dharuk	big	marai	size	low
Dharuk	big	mari	size	low
Dharuk	low	mu-nal	space	high
Dharuk	that	mungan	distance	low
Dharuk	that	muŋan	distance	low
Dharuk	large	murri	size	low
Dharuk	Little	murruwulung	size	high
Dharuk	little	na-rang	size	high
Dharuk	that one	nanu	distance	low
Dharuk	small	narang	size	high
Dharuk	big	nga-ding	size	low
Dharuk	little	nga-rang	size	high
Dharuk	small	ngurrang	size	high
Dharuk	this way	nyaradyi  [nyiridai [?]]	distance	high
Dharuk	this one	nyi-ŋi	distance	high
Dharuk	little	ŋa-raŋ	size	high
Dharuk	distant	ŋara-waŋ	distance	low
Dharuk	small, little	ŋaraŋ	size	high
Dharuk	far, distant	ŋarrawan	distance	low
Dharuk	far (a long distance)	parawul	distance	low
Dharuk	near	paruwa	distance	high
Dharuk	this (nearest)	tali	distance	high
Dharuk	short	tyarrpi	size	high
Dharuk	here	tyi	distance	high
Dharuk	thin	warang	size	high
Dharuk	far, distant	warawara	distance	low
Dharuk	away	wari	distance	low
Dharuk	away	wårru	distance	low
Dharuk	close by	winnima	distance	high
Dharuk	away	wuru	distance	low
Dharawal	towards	-[G]u	distance	high
Dharawal	away	-ba	distance	low
Dharawal	near	-da	distance	high
Dharawal	towards	-gu	distance	high
Dharawal	towards	-Guli	distance	high
Dharawal	big	-gurang	size	low
Dharawal	away from [?]	-n	distance	low
Dharawal	away	-wari	distance	low
Dharawal	away	-yiri	distance	low
Dharawal	thin	baggung	size	high
Dharawal	near [?]	bala	distance	high
Dharawal	this way, more [?] [[move ??]]	bala-wundu	distance	high
Dharawal	near [?]	balami-ngGa	distance	high
Dharawal	near	balla	distance	high
Dharawal	shallow	balla-rang	space	high
Dharawal	wide	bilalli	size	low
Dharawal	long	bunda-wari	size	low
Dharawal	big	burnan	size	low
Dharawal	big	burnang	size	low
Dharawal	big	burndal	size	low
Dharawal	big	burnung	size	low
Dharawal	there	djVla	distance	low
Dharawal	big	gaya	size	low
Dharawal	big	gayan	size	low
Dharawal	big	gayan-burnang	size	low
Dharawal	big	gayan-da	size	low
Dharawal	big	gayan-di	size	low
Dharawal	big	giyang	size	low
Dharawal	deep	guddha	space	low
Dharawal	short	gula-gang	size	high
Dharawal	little	gula-gang-ang	size	high
Dharawal	short	gulu-gang	size	high
Dharawal	big	kayan	size	low
Dharawal	large/big	kayang	size	low
Dharawal	short	kulakang	size	high
Dharawal	little	mara-gan	size	high
Dharawal	little	mara-gan-gu-dhang	size	high
Dharawal	little	mara-gang	size	high
Dharawal	small	maratha	size	high
Dharawal	little	marradha	size	high
Dharawal	little	marrawa-lang	size	high
Dharawal	little	mumu	size	high
Dharawal	little	muwayin-Gang	size	high
Dharawal	that	na	distance	low
Dharawal	near	nai	distance	high
Dharawal	yonder	nani-ya [?]	distance	low
Dharawal	yonder	nari-mang	distance	low
Dharawal	yonder	nari-ya	distance	low
Dharawal	yonder	nari-yal	distance	low
Dharawal	away	nariya	distance	low
Dharawal	yonder	narri-ma-ny	distance	low
Dharawal	that / yonder / behind me of	narri-mang yilla-ngGá-dyan	distance	low
Dharawal	those [?]	naya	distance	low
Dharawal	this	nayang	distance	high
Dharawal	that	ndha-wulu-wala	distance	low
Dharawal	that	ndhami	distance	low
Dharawal	that	ndhaya	distance	low
Dharawal	this here boomerang	ndhaya warraŋan	distance	high
Dharawal	those	ndhayal	distance	low
Dharawal	that	nga	distance	low
Dharawal	here, to	ngai	distance	high
Dharawal	this here they-two	nguna-wula-ya	distance	high
Dharawal	this here they-two ought beat-ing themselves	nguna-wula-ya  bul-ma-yi-li	distance	high
Dharawal	there	nha	distance	low
Dharawal	there	nha-mang	distance	low
Dharawal	this	nha(y)	distance	high
Dharawal	that	nham	distance	low
Dharawal	this	nhamu	distance	high
Dharawal	yonder	nhara	distance	low
Dharawal	yonder	nhari	distance	low
Dharawal	yonder	nhari-ya	distance	low
Dharawal	there	nhariya	distance	low
Dharawal	that yonder	nhariya wuri-dyaŋ	distance	low
Dharawal	those	nhaya	distance	low
Dharawal	this	nhayi	distance	high
Dharawal	that one	nhayung	distance	low
Dharawal	that one	nhayuŋ	distance	low
Dharawal	there	nyanga	distance	low
Dharawal	there	nyi-nyang	distance	low
Dharawal	here	nyi-nyaŋ	distance	high
Dharawal	here	nyi-nyi	distance	high
Dharawal	there	nyi-nyim	distance	low
Dharawal	these	nyil-la-la	distance	high
Dharawal	this here	nyila-ŋ	distance	high
Dharawal	that yonder	nyila-ra	distance	low
Dharawal	these	nyilal	distance	high
Dharawal	this	nyili	distance	high
Dharawal	this	nyin	distance	high
Dharawal	that	nyinya	distance	low
Dharawal	here	nyinyi	distance	high
Dharawal	this	nyVlV	distance	high
Dharawal	this	ŋayal	distance	high
Dharawal	here	ŋun-dyin	distance	high
Dharawal	near	pala	distance	high
Dharawal	large/big	purnung	size	low
Dharawal	that	tyina	distance	low
Dharawal	distant	wara-dyaŋ	distance	low
Dharawal	away	wari	distance	low
Dharawal	distant	wari-dya	distance	low
Dharawal	distant	wari-dya-ndhuŋ	distance	low
Dharawal	distant	wari-dyang	distance	low
Dharawal	distant	wári-dyang	distance	low
Dharawal	distant	wari-yin	distance	low
Dharawal	far/long way	wari(tyi)	distance	low
Dharawal	away	warri	distance	low
Dharawal	distant	wuridyang	distance	low
Dharawal	big	wurnang	size	low
Dharawal	long	yarampal	size	low
Dharawal	long	yarrambal	size	low
Dharawal	...... ...... yonder	yin-da-nhur nariya waridyang	distance	low
Dharawal	...... ...... yonder	yin-da-wul nariya waridyang	distance	low
Dharawal	narrow	yinnimul	space	high
Dhangu	far (away, off), distant	ba:rrku	distance	low
Dhangu	away, that way, thither [direction away from speaker]	bala	distance	low
Dhangu	that, there, yonder (far, out of sight)	banha	distance	low
Dhangu	by/at that (one) yonder	banhal	distance	low
Dhangu	to that (one, far)	banhambal	distance	low
Dhangu	that person yonder [object of verb]	banhany	distance	low
Dhangu	shallow	barnrdany(7)	space	high
Dhangu	big, large, huge	bathala	size	low
Dhangu	from that (one), made by that (person)	bayikuŋ	distance	low
Dhangu	to that (person, far)	bayikurl(i)	distance	low
Dhangu	from that (person)	bayikuru	distance	low
Dhangu	about that (person) yonder	bayikuruy	distance	low
Dhangu	about that (one) yonder	bayikuy	distance	low
Dhangu	from that (one, far)	bayiwarli	distance	low
Dhangu	from that (one), from there, after that	bi:warli	distance	low
Dhangu	that (one, near you)	biŋum	distance	low
Dhangu	with that, using that (one)	biŋurumdhu	distance	low
Dhangu	to this (one)	dhambal	distance	high
Dhangu	this	dhaŋu	distance	high
Dhangu	to this (one)	dhaŋumbal	distance	high
Dhangu	on this side	dhawityan	distance	high
Dhangu	this	dhay'yi	distance	high
Dhangu	deep (water, grass, bush)	dhulmu	space	low
Dhangu	short	dhumburl7	size	high
Dhangu	deep (of sea)	dhurlupurr	space	low
Dhangu	this, here (is)	dhuwala	distance	high
Dhangu	to that (one, near us)	dhuwalil	distance	low
Dhangu	from that (one, near us)	dhuwaliŋuru	distance	low
Dhangu	that, there (near us, not far)	dhuwan	distance	low
Dhangu	this, here	dyaŋu	distance	high
Dhangu	narrow (as something solid, space, road)	dyurrkurn	space	high
Dhangu	near(by), close (to)	galki	distance	high
Dhangu	short [Sg]	gurriri	size	high
Dhangu	short	gurti(7)	size	high
Dhangu	this way, hither (direction towards speaker)	lili	distance	high
Dhangu	for that (one, yonder)	nhaŋ'ku	distance	low
Dhangu	this, here	nhaŋu	distance	high
Dhangu	that, there (near you, not far)	ŋunha	distance	low
Dhangu	to that (one, not far)	ŋunhambal	distance	low
Dhangu	from that (one), made by that (person)	ŋunhukuŋ	distance	low
Dhangu	to that (person)	ŋunhukurl(i)	distance	low
Dhangu	from that (person)	ŋunhukuru	distance	low
Dhangu	from that (one), after that	ŋunhuwarli	distance	low
Dhangu	big, large	ŋutu(7)	size	low
Dhangu	this way, hither (direction towards speaker)	ra:li	distance	high
Dhangu	big [Pl]	rdilak	size	low
Dhangu	long, tall	wikarra	size	low
Dhangu	big, large	yindi(7)	size	low
Dhangu	small	yu:thu	size	high
Dhangu	little, small (ones)	yumurrku(7)	size	high
Dhangu	small, little [Sg]	yutyuwarla(7)	size	high
Darkinyung	this [?]	-nying	distance	high
Darkinyung	wide	billany	size	low
Darkinyung	deep	birgu	space	low
Darkinyung	big	burag	size	low
Darkinyung	here	dan	distance	high
Darkinyung	here	dang	distance	high
Darkinyung	that	dhali	distance	low
Darkinyung	short	dhammul	size	high
Darkinyung	that	dharriya	distance	low
Darkinyung	here	dhayang	distance	high
Darkinyung	this	dhi	distance	high
Darkinyung	here	di	distance	high
Darkinyung	here	dinding	distance	high
Darkinyung	there	diwa-nnya	distance	low
Darkinyung	here	diyang	distance	high
Darkinyung	here ......	diyang gadai	distance	high
Darkinyung	big	du:ng-Gang-Ga	size	low
Darkinyung	big	dung-Gang	size	low
Darkinyung	short	dyammu-lan	size	high
Darkinyung	here	dyang	distance	high
Darkinyung	this way	galu-ring	distance	high
Darkinyung	there	gawin-da	distance	low
Darkinyung	yonder	gawinda	distance	low
Darkinyung	long	gurar	size	low
Darkinyung	big	kapun	size	low
Darkinyung	long	kurar	size	low
Darkinyung	near	ma:gan	distance	high
Darkinyung	near	ma:kan	distance	high
Darkinyung	this	nying	distance	high
Darkinyung	little	ŋaraŋ	size	high
Darkinyung	wide	pilany	size	low
Darkinyung	big	purak	size	low
Darkinyung	there	thiwaniya	distance	low
Darkinyung	big, large	tuŋkaŋ	size	low
Darkinyung	short	tyamulan	size	high
Darkinyung	little	wariya	size	high
Darkinyung	distant	warri	distance	low
Darkinyung	little	warriya	size	high
Dalabon	Skinny.	karnkarn-no	size	high
Dalabon	Tall.	kartapun	size	low
Dalabon	Deep water.	kol7-ŋarlp:e	space	low
Dalabon	Deep water.	kol7-ŋarlun-no	space	low
Dalabon	Large	korroŋko-no	size	low
Dalabon	Small.	mantyyak:u-no	size	high
Dalabon	Deep.	mut:uno	space	low
Dalabon	This way.	na7ta	distance	high
Dalabon	From that side.	ni7tyape7	distance	low
Dalabon	Skinny.	ntyerr7-karnkarn	size	high
Dalabon	That way.	nu7ka7	distance	low
Dalabon	there	nuka7, nuka, nu7ka7	distance	low
Dalabon	From that side.	nuka7pe7	distance	low
Dalabon	From that side.	nuka7peta	distance	low
Dalabon	Deep.	ŋarlp:e	space	low
Dalabon	Close up.	retykən	distance	high
Dalabon	Shallow (water).	tot:o-no	space	high
Dalabon	there	tyaki7, tya7ki7	distance	low
Dalabon	Long way.	tyarru7yin	distance	low
Dalabon	Small.	wurt, -wurt	size	high
Burarra	short	-balmbarra	size	high
Burarra	long, tall	-baykarda	size	low
Burarra	shallow	-dyaparna	space	high
Burarra	right here	-dyunaga	distance	high
Burarra	right here	-gunaga	distance	high
Burarra	near	-gurrepa	distance	high
Burarra	this side of	-guta	distance	high
Burarra	this side where you and I are	-gutpa	distance	high
Burarra	deep	-lupa	space	low
Burarra	big	-murna	size	low
Burarra	that one (an- class) near/known to you	arda	distance	low
Burarra	long way	balay	distance	low
Burarra	far away	balaypalay	distance	low
Burarra	far away	barrkuwaty	distance	low
Burarra	distant	barrparrwa	distance	low
Burarra	burrow	dupun	size	low
Burarra	that one (jin- class) near/known to you	dyirda	distance	low
Burarra	there	ga	distance	low
Burarra	here	gunyuna	distance	high
Burarra	that one (gun- class) near/known to you	gurda	distance	low
Burarra	that one (mun- class) near/known to you	murda	distance	low
Burarra	this side and that	rreymarreyma	distance	high
Burarra	big	wana	size	low
Burarra	wasted	werrwerra	size	high
Bularnu	deep	karti	space	low
Bularnu	small	kunyiki	size	high
Bularnu	skinny	ŋanytyi	size	high
Bularnu	long	parta	size	low
Bularnu	shallow	putuŋutuŋu	space	high
Bularnu	small	thapukurtu	size	high
Bularnu	short	warntiwarnti	size	high
Bularnu	big	yartpuka	size	low
Biri	Big	boolgi	size	low
Biri	that	kananu	distance	low
Biri	far away	kawari	distance	low
Biri	deep	kumpa	space	low
Biri	over there	kunaku	distance	low
Biri	that	kunhami	distance	low
Biri	long, tall	kurkan	size	low
Biri	short	kurkuru	size	high
Biri	long, tall	kutkan	size	low
Biri	thin	nhuntamula	size	high
Biri	wide	ŋalara	size	low
Biri	that	ŋuna	distance	low
Biri	small	patyari	size	high
Biri	near	piri	distance	high
Biri	big	pulŋana	size	low
Biri	big	putyupari	size	low
Biri	big	talkapara	size	low
Biri	big	talkpara	size	low
Biri	big	talmayi	size	low
Biri	this way	tanytyu	distance	high
Biri	short	thaŋan	size	high
Biri	big	tulkaya	size	low
Biri	short	wapitu	size	high
Biri	small	wapuru	size	high
Biri	Little	warburroo	size	high
Biri	over there	wukala	distance	low
Biri	big	wutyapari	size	low
Biri	here	yantu	distance	high
Biri	near	yathan	distance	high
Biri	here	yina	distance	high
Biri	this side	yinamparu	distance	high
Biri	this	yinhami	distance	high
Biri	here	yula	distance	high
Biri	a long way	yurku	distance	low
Bidjara-Gungabula	far, a long way away	kampaři	distance	low
Bidjara-Gungabula	small, little	karu	size	high
Bidjara-Gungabula	away, from here (possibly sometimes 'along')	kuntu	distance	low
Bidjara-Gungabula	long, tall	kuřkan	size	low
Bidjara-Gungabula	deep	kurtipala	space	low
Bidjara-Gungabula	short	kutyukutyu	size	high
Bidjara-Gungabula	thin, bony	pankaparta	size	high
Bidjara-Gungabula	shallow	pulkurt	space	high
Bidjara-Gungabula	thin	punpartpunpart	size	high
Bidjara-Gungabula	narrow	tyumpu(l)	space	high
Bidjara-Gungabula	fat (adj)	withipiliny	size	low
Bidjara-Gungabula	big	wutya	size	low
Bidjara-Gungabula	on this side	yulumpařu	distance	high
Barrow Point	short		size	high
Barrow Point	that way	akunku	distance	low
Barrow Point	wide	almpi:r	size	low
Barrow Point	very big	athampa	size	low
Barrow Point	small	ilumpan	size	high
Barrow Point	big	impwil	size	low
Barrow Point	small	itya	size	high
Barrow Point	big?	thampa	size	low
Barrow Point	long	thurra:l	size	low
Barrow Point	short	thuthi:n	size	high
Barrow Point	small	tyityanka	size	high
Barrow Point	here	uku	distance	high
Barrow Point	high	ulpa	space	low
Barrow Point	there	urr(u)na	distance	low
Barrow Point	long way	urti	distance	low
Barrow Point	short	uthin	size	high
Barrow Point	deep?	waku	space	low
Barrow Point	grown up boy	walŋku	size	low
Barrow Point	near	wirri	distance	high
Barrow Point	shallow (water)	wirri:n	space	high
Barrow Point	big	yimpwil	size	low
Bardi	corresponding to English preposition 'towards'	-kati	distance	high
Bardi	towards	-matan	distance	high
Bardi	this one, the ones	+tyi	distance	high
Bardi	near(by)	aŋan	distance	high
Bardi	tall, long, high	erpinpant	size	low
Bardi	burrow	i:t	size	low
Bardi	burrow	i:ti	size	low
Bardi	wide	ilil	size	low
Bardi	over there together	irral	distance	low
Bardi	big	irrkatarr	size	low
Bardi	burrow	it	size	low
Bardi	great	kala korna	size	low
Bardi	near	karriti	distance	high
Bardi	that	kinyiŋk	distance	low
Bardi	this (proximal deictic)	kinyiŋk(i)	distance	high
Bardi	from that place	kinyiŋkikinyiŋki	distance	low
Bardi	small, little	kolar	size	high
Bardi	deep	kōle	space	low
Bardi	that, there	kon	distance	low
Bardi	that, there	konpa	distance	low
Bardi	that	konpar	distance	low
Bardi	small (things)	kularr	size	high
Bardi	little ones	kulukularr	size	high
Bardi	that one further away	kunpa	distance	low
Bardi	deep	kurrany	space	low
Bardi	deep water not far from Jologo beach at Ardiyooloon (One Arm Point)	kurrŋalal	space	low
Bardi	short	kurtukurtu	size	high
Bardi	far, distant	ma:ṛ	distance	low
Bardi	Deep Water Point	maltyin	space	low
Bardi	shallow	mantyel	space	high
Bardi	far	mar	distance	low
Bardi	far	mara	distance	low
Bardi	shallow water	marntyil	space	high
Bardi	far	maro	distance	low
Bardi	far	martiny	distance	low
Bardi	small, little, few	morol	size	high
Bardi	little	munyulu	size	high
Bardi	small, little	murrulu	size	high
Bardi	small, little	murrurl	size	high
Bardi	"long, tall"	ni:wanti	size	low
Bardi	deep water	nimir	space	low
Bardi	long, tall	niwarnt	size	low
Bardi	this side	nyalamartan	distance	high
Bardi	this	nyalap	distance	high
Bardi	that one	nyi:npa	distance	low
Bardi	there	nyin	distance	low
Bardi	that, there	nyo̱n	distance	low
Bardi	that, there	nyo̱nompa	distance	low
Bardi	over there	nyunpa	distance	low
Bardi	that one	nyunpurtan	distance	low
Bardi	this (proximal deictic)	nyunu	distance	high
Bardi	short	ŋa:ta	size	high
Bardi	short	ŋa:ta tyukulu	size	high
Bardi	short	ŋart	size	high
Bardi	short, small	ŋat	size	high
Bardi	in this way	pa:n	distance	high
Bardi	for that many days	pa:nirrkurtalka	distance	low
Bardi	here	palap	distance	high
Bardi	there	panpe	distance	low
Bardi	jerk	par ø	distance	low
Bardi	that way	parn	distance	low
Bardi	this (way)	parni	distance	high
Bardi	this way and that	parniŋan parniŋan	distance	high
Bardi	this way	parnmatan	distance	high
Bardi	that way	parnmi:tan	distance	low
Bardi	jerk	parpar ø	distance	low
Bardi	away	part	distance	low
Bardi	away	parta	distance	low
Bardi	this (proximal deictic)	patyi	distance	high
Bardi	there, that	pety-pa	distance	low
Bardi	deep	pi:t ma	space	low
Bardi	deep	pi:t tyu	space	low
Bardi	there, that	pi:ty	distance	low
Bardi	there	pi:tyi	distance	low
Bardi	this one here	pi:tyip	distance	high
Bardi	that, there (in a distance)	pō̱n	distance	low
Bardi	that, there (at a distance)	po̱n	distance	low
Bardi	that, there (at a distance)	po̱ne	distance	low
Bardi	that	punu	distance	low
Bardi	shallow water	purrŋurlpurrŋul	space	high
Bardi	big	purtity	size	low
Bardi	big, important	putity	size	low
Bardi	big, important	putity-aŋar	size	low
Bardi	big	putu	size	low
Bardi	small	tolŋ	size	high
Bardi	near by, approaching	tyamat	distance	high
Bardi	this here	tyar	distance	high
Bardi	long, tall, high	tyarkany	size	low
Bardi	this	tyarri	distance	high
Bardi	shallow	tyetetyet	space	high
Bardi	here	tyi:pa	distance	high
Bardi	deep water, underneath	tyimpin	space	low
Bardi	this, here	tyipa	distance	high
Bardi	lean	tyirlirlk tyu	size	high
Bardi	near to	tyomotonko	distance	high
Bardi	narrow	tyontol	space	high
Bardi	narrow	tyoroman	space	high
Bardi	this side	tyorronyi	distance	high
Bardi	narrow	tyulutyulu	space	high
Bardi	narrow	tyuntulu	space	high
Bardi	narrow	tyunturlu	space	high
Bardi	narrow	tyuŋkurrtyuŋkurr	space	high
Bardi	very big turtle	unatyun	size	low
Yulparija	towards	-karti	distance	high
Yulparija	towards	-warraku	distance	high
Wirangu	over there	(nh)anthi	distance	low
Badimaya	big	inta	size	low
Badimaya	thin	kunyal	size	high
Badimaya	this one??	nhanhu	distance	high
Badimaya	there	nhanti	distance	low
Badimaya	this	nhinha	distance	high
Badimaya	that	panha	distance	low
Badimaya	to close	pintan	distance	high
Badimaya	short	pulamarta	size	high
Badimaya	tall	wan'kuru	size	low
Badimaya	far away	warta	distance	low
Wirangu	near	ila	distance	high
Wirangu	near	ilapu	distance	high
Wirangu	here, this here	inha	distance	high
Wirangu	deep	kaninyarra	space	low
Wirangu	low	kinirra	space	high
Wirangu	big	marnarta	size	low
Wirangu	big	marnartu	size	low
Wirangu	Little	meenya	size	high
Wirangu	little	minya	size	high
Wirangu	small	minyarta	size	high
Wirangu	Little	minyarto	size	high
Wirangu	small	minyartu	size	high
Wirangu	big	mirna:rtu	size	low
Wirangu	big	mirnarta	size	low
Wirangu	big	mirnartu	size	low
Wirangu	Big	murna	size	low
Wirangu	short, small	murtu	size	high
Wirangu	here	nha:	distance	high
Wirangu	here, around here	nhaka	distance	high
Wirangu	this	nhakurta	distance	high
Wirangu	this	nhakurtu	distance	high
Wirangu	this here (accusative form)	nhanha	distance	high
Wirangu	there, to-	nhanhthi	distance	low
Wirangu	this one here	nyinha	distance	high
Wirangu	there, not too far away	pala	distance	low
Wirangu	that (near)	pala(a)rtu	distance	low
Wirangu	there	palatu	distance	low
Wirangu	this (one)	panhi	distance	high
Wirangu	large	paŋarri	size	low
Wirangu	fat (person)	pata	size	low
Wirangu	short, stumpy	purtu	size	high
Wirangu	short	purtukartu	size	high
Wirangu	Big	willaroo	size	low
Wirangu	long	wirtinhkartu	size	low
Wirangu	long	wirtiny	size	low
Wirangu	tall, leggy	witha:rtu	size	low
Wirangu	far away	yampa	distance	low
Wirangu	far	yampakartu	distance	low
Wirangu	there, some distance away	yampi	distance	low
Wiradjuri	all about	-tuwali	size	low
Wiradjuri	low	[ŋ]ana-thapul	space	high
Wiradjuri	here	[ŋ]ina	distance	high
Wiradjuri	that	[ŋ]iŋala	distance	low
Arabana-Wangkangurru	over there	akuřu	distance	low
Arabana-Wangkangurru	this way	anaři	distance	high
Arabana-Wangkangurru	this	auata	distance	high
Arabana-Wangkangurru	that one	awarta	distance	low
Arabana-Wangkangurru	Big	burra	size	low
Arabana-Wangkangurru	Big	burra-burra	size	low
Arabana-Wangkangurru	deep	dulkuru	space	low
Arabana-Wangkangurru	thin person	iřantya	size	high
Arabana-Wangkangurru	there	irlaŋa	distance	low
Arabana-Wangkangurru	close together	ityarta	distance	high
Arabana-Wangkangurru	deep	karta-karta	space	low
Arabana-Wangkangurru	Big	kartuwirri	size	low
Arabana-Wangkangurru	there	karu	distance	low
Arabana-Wangkangurru	great, big	katiwiri	size	low
Arabana-Wangkangurru	big	katyiwiri	size	low
Arabana-Wangkangurru	there (quite close)	kayi	distance	low
Arabana-Wangkangurru	Little	koopa-koopa	size	high
Arabana-Wangkangurru	small	kupa	size	high
Arabana-Wangkangurru	away, gone	marudu	distance	low
Arabana-Wangkangurru	big	mathiři	size	low
Arabana-Wangkangurru	burrow	miŋka	size	low
Arabana-Wangkangurru	this side (of creek	mirri-li	distance	high
Arabana-Wangkangurru	small, little	mudluru	size	high
Arabana-Wangkangurru	big	nhamiřili	size	low
Arabana-Wangkangurru	here	nhiki	distance	high
Arabana-Wangkangurru	small	ntyaři-ntyařa	size	high
Arabana-Wangkangurru	little	nyera	size	high
Arabana-Wangkangurru	deep, hollowed	ŋarli	space	low
Arabana-Wangkangurru	wide, broad	pailyi	size	low
Arabana-Wangkangurru	stout, obese, fat	palkupalyi	size	low
Arabana-Wangkangurru	wide	paltyi	size	low
Arabana-Wangkangurru	wide, spacious, roomy	pankalkara	size	low
Arabana-Wangkangurru	Big	paranda	size	low
Arabana-Wangkangurru	far away	parantya-lhi	distance	low
Arabana-Wangkangurru	high	parapara	space	low
Arabana-Wangkangurru	short	parla-parla	size	high
Arabana-Wangkangurru	short	parla2	size	high
Arabana-Wangkangurru	short	parlaparla	size	high
Arabana-Wangkangurru	big	parnta	size	low
Arabana-Wangkangurru	long	parra-parra	size	low
Arabana-Wangkangurru	long	parra2	size	low
Arabana-Wangkangurru	long	parraparra	size	low
Arabana-Wangkangurru	close together	patarra	distance	high
Arabana-Wangkangurru	Little	pekammaroo	size	high
Arabana-Wangkangurru	short	pirti	size	high
Arabana-Wangkangurru	skinny	pitlha	size	high
Arabana-Wangkangurru	shallow	puda	space	high
Arabana-Wangkangurru	shallow	puta	space	high
Arabana-Wangkangurru	Little	stharra	size	high
Arabana-Wangkangurru	to close up (a hollow)	tharpatharpa	distance	high
Arabana-Wangkangurru	little	tyari	size	high
Arabana-Wangkangurru	narrow	tyiwiri	space	high
Arabana-Wangkangurru	small	tyuka	size	high
Arabana-Wangkangurru	narrow	tyupi	space	high
Arabana-Wangkangurru	narrow	tyuwiři	space	high
Arabana-Wangkangurru	here	udnanta	distance	high
Arabana-Wangkangurru	there	ukantata	distance	low
Arabana-Wangkangurru	far	warritha	distance	low
Arabana-Wangkangurru	short	wordu	size	high
Arabana-Wangkangurru	wide	worita	size	low
Arabana-Wangkangurru	high	wutyu	space	low
Arabana-Wangkangurru	near	yatla	distance	high
Arabana-Wangkangurru	very close	yatla-pirri-pirri	distance	high
Arabana-Wangkangurru	near	yedla	distance	high
Arabana-Wangkangurru	on this side	yiliyankutawili	distance	high
Arabana-Wangkangurru	thin, lean, slim	yiraŋa	size	high
Arabana-Wangkangurru	long	yuri	size	low
Arabana-Wangkangurru	narrow	yuřkuru	space	high
Arabana-Wangkangurru	big,	yuwa	size	low
Anmatyerre	short	akarteŋ	size	high
Anmatyerre	big	akŋirre	size	low
Anmatyerre	small	akuke	size	high
Anmatyerre	small	akwek	size	high
Anmatyerre	long	alkey	size	low
Anmatyerre	long	alkiyimpalkiye	size	low
Anmatyerre	slim	ampwaŋ	size	high
Anmatyerre	big	aŋerr	size	low
Anmatyerre	big	aŋerrety	size	low
Anmatyerre	this	nhenh	distance	high
Anmatyerre	this (nearest)	nhinhe	distance	high
Anmatyerre	short	tuŋkwe	size	high
Anmatyerre	short	tweŋk	size	high
Anmatyerre	far	untwarre	distance	low
Anmatyerre	near	utwe	distance	high
Wiradjuri	little	kåkin	size	high
Wiradjuri	little	kampuŋaŋ	size	high
Wiradjuri	shallow	kanan	space	high
Wiradjuri	near	kanan-tu	distance	high
Wiradjuri	distant	kanaŋ-Galåŋ	distance	low
Wiradjuri	shallow	kanayin	space	high
Wiradjuri	shallow	kannan	space	high
Wiradjuri	distant	kanuŋ-Gulaŋ	distance	low
Wiradjuri	big	kapån	size	low
Wiradjuri	big	karpaŋantu	size	low
Wiradjuri	grown up	karuŋal	size	low
Wiradjuri	near	ku:kin	distance	high
Wiradjuri	near	kukin	distance	high
Wiradjuri	near	kukin-Gu	distance	high
Wiradjuri	near	kukin-ta	distance	high
Wiradjuri	distant	kulu-win	distance	low
Wiradjuri	this one	kunta-yin	distance	high
Wiradjuri	wide	kurpa-ntul	size	low
Wiradjuri	big	månån	size	low
Wiradjuri	big	manaŋ	size	low
Wiradjuri	narrow	manar	space	high
Wiradjuri	wide	manar-ki-raŋ	size	low
Wiradjuri	wide	manarr	size	low
Wiradjuri	wide	manna-ra	size	low
Wiradjuri	big	mara-wal	size	low
Wiradjuri	big	marawi	size	low
Wiradjuri	narrow	matta-matta	space	high
Wiradjuri	little	mayiråŋ	size	high
Wiradjuri	near	millan-Gul	distance	high
Wiradjuri	big	Moonoon	size	low
Wiradjuri	Big	mooroti	size	low
Wiradjuri	short	mumaŋ	size	high
Wiradjuri	big	munampa	size	low
Wiradjuri	big	munnun	size	low
Wiradjuri	big	munun	size	low
Wiradjuri	Big	munuŋ	size	low
Wiradjuri	big	muråti	size	low
Wiradjuri	big	murawal	size	low
Wiradjuri	big	muriŋ	size	low
Wiradjuri	big	murra-wal	size	low
Wiradjuri	big	murrawal	size	low
Wiradjuri	big	mutu	size	low
Wiradjuri	thin	nanayi-kan	size	high
Wiradjuri	these	Nellah	distance	high
Wiradjuri	that	Nghi:la	distance	low
Wiradjuri	this	Nghina	distance	high
Wiradjuri	this here	nhila	distance	high
Wiradjuri	that	nila	distance	low
Wiradjuri	this	Nilah	distance	high
Wiradjuri	those	nin-Gular	distance	low
Wiradjuri	little	niraŋ	size	high
Wiradjuri	short	niraŋi	size	high
Wiradjuri	big	nurrawal	size	low
Wiradjuri	deep	nurum-pal	space	low
Wiradjuri	that	nyilaŋai	distance	low
Wiradjuri	there	ŋa-la-na [[ŋanala ?]]	distance	low
Wiradjuri	high	ŋa-wi-lan	space	low
Wiradjuri	that	ŋaku	distance	low
Wiradjuri	deep	ŋan-tir	space	low
Wiradjuri	that, there	ŋana	distance	low
Wiradjuri	there	ŋanha	distance	low
Wiradjuri	there (at back)	ŋanha-ka-ŋura	distance	low
Wiradjuri	afar	ŋanha-kuna-la	distance	low
Wiradjuri	that one	ŋanha-la	distance	low
Wiradjuri	those	ŋanha-nal	distance	low
Wiradjuri	low	ŋanha-ŋanha tar	space	high
Wiradjuri	over there	ŋanha-pul	distance	low
Wiradjuri	there	ŋanha-yi-ŋarri	distance	low
Wiradjuri	that yonder	ŋanha-yin-pirra	distance	low
Wiradjuri	that one	ŋanhaiwala	distance	low
Wiradjuri	that	ŋanhi-la	distance	low
Wiradjuri	there	ŋanhu	distance	low
Wiradjuri	there	ŋannayula	distance	low
Wiradjuri	over there	ŋanya-yin	distance	low
Wiradjuri	there	ŋathi	distance	low
Wiradjuri	near, ...	ŋathu ŋiriyaka-yi milma-thi.	distance	high
Wiradjuri	that one	ŋattayin	distance	low
Wiradjuri	that one want I	ŋattayin ŋinti-la-thu	distance	low
Wiradjuri	there	ŋatyin	distance	low
Wiradjuri	here	ŋi-nhi	distance	high
Wiradjuri	this, here	ŋina	distance	high
Wiradjuri	this here	ŋinha	distance	high
Wiradjuri	this here of	ŋinha-ku	distance	high
Wiradjuri	this side stream at	ŋinha-ŋura-tha pilla-ka	distance	high
Wiradjuri	this way	ŋinha-yany	distance	high
Wiradjuri	here to	ŋinhi	distance	high
Wiradjuri	this side	ŋinhu-ŋura-tha	distance	high
Wiradjuri	here	ŋinna	distance	high
Wiradjuri	these	ŋinnallal	distance	high
Wiradjuri	here	ŋityi	distance	high
Wiradjuri	here	ŋityi-kalila	distance	high
Wiradjuri	deep	ŋuram-pal	space	low
Wiradjuri	high	ŋuram-pal-kal	space	low
Wiradjuri	deep	ŋuram-pal-paŋ	space	low
Wiradjuri	deep	ŋuram-pul	space	low
Wiradjuri	that one	ŋuwala	distance	low
Wiradjuri	that one	ŋuwan	distance	low
Wiradjuri	long, tall	pa:mirr	size	low
Wiradjuri	thin	pakka-tirrar	size	high
Wiradjuri	distant	pali-ma	distance	low
Wiradjuri	distant	pallantarai	distance	low
Wiradjuri	Big	pamir	size	low
Wiradjuri	long	pamir-kal	size	low
Wiradjuri	long	pamit	size	low
Wiradjuri	little	papai	size	high
Wiradjuri	little	påpaka	size	high
Wiradjuri	little	påpi	size	high
Wiradjuri	big	papirr	size	low
Wiradjuri	little	papityaŋ	size	high
Wiradjuri	little	påpiyan	size	high
Wiradjuri	little	påppi	size	high
Wiradjuri	big	pappir	size	low
Wiradjuri	slender	pappir-paŋ	size	high
Wiradjuri	big	par´åŋ	size	low
Wiradjuri	long	pári	size	low
Wiradjuri	deep	parpar	space	low
Wiradjuri	little	pårpatya	size	high
Wiradjuri	long	parramir	size	low
Wiradjuri	big	påyimit	size	low
Wiradjuri	high	pin	space	low
Wiradjuri	big	pina:l	size	low
Wiradjuri	Big	pinal	size	low
Wiradjuri	big	pinnal	size	low
Wiradjuri	big	pinnali	size	low
Wiradjuri	distant	piraŋ	distance	low
Wiradjuri	distant	piråŋ	distance	low
Wiradjuri	distant	píråŋ	distance	low
Wiradjuri	short	pirkul	size	high
Wiradjuri	away from	pirra	distance	low
Wiradjuri	thin	pirra-pi-yaŋ	size	high
Wiradjuri	far	pirraŋ	distance	low
Wiradjuri	distant	pirråŋ	distance	low
Wiradjuri	distant	pirraŋ-Ga	distance	low
Wiradjuri	high	piruŋ	space	low
Wiradjuri	high	piyal	space	low
Wiradjuri	Big	poimit	size	low
Wiradjuri	Little	poopi	size	high
Wiradjuri	Small	Poopigoon	size	high
Wiradjuri	Little	popaka	size	high
Wiradjuri	Little	popian	size	high
Wiradjuri	short	pu:ŋu:l	size	high
Wiradjuri	small	pu:pa:y	size	high
Wiradjuri	short	pumpan	size	high
Wiradjuri	short	pumpan-thul	size	high
Wiradjuri	short	puŋul	size	high
Wiradjuri	short	puŋul-kal	size	high
Wiradjuri	big	pupa	size	low
Wiradjuri	little	pupa-tyul	size	high
Wiradjuri	little	pupai	size	high
Wiradjuri	little	pupatyål	size	high
Wiradjuri	little	pupayi-kun	size	high
Wiradjuri	little	pupayi-tyu	size	high
Wiradjuri	little	pupi	size	high
Wiradjuri	little	pupikal	size	high
Wiradjuri	little	pupityaŋ	size	high
Wiradjuri	little	puppa-ta-kúŋ	size	high
Wiradjuri	little	puppa-taŋ	size	high
Wiradjuri	little	puppai-tyåŋ	size	high
Wiradjuri	big	purtå´n	size	low
Wiradjuri	little	puthu	size	high
Wiradjuri	distant	putul-putul	distance	low
Wiradjuri	this way	tayin	distance	high
Wiradjuri	this way come	tayin yana	distance	high
Wiradjuri	this way	tha-yin	distance	high
Wiradjuri	this here	thila	distance	high
Wiradjuri	this	thin	distance	high
Wiradjuri	big	tunan	size	low
Wiradjuri	tall	tunGar-tunGar	size	low
Wiradjuri	tall	tunnai	size	low
Wiradjuri	that	tyila	distance	low
Wiradjuri	thin	willur-tiŋ	size	high
Wiradjuri	little	winnaŋa	size	high
Wiradjuri	that	wiri nila yina pul	distance	low
Wiradjuri	deep	wiru-par	space	low
Wiradjuri	that way	ya:-la	distance	low
Wiradjuri	that way	yala	distance	low
Wiradjuri	that way be did whiteman	yala ŋiŋa-yi kawan	distance	low
Wiradjuri	that way I	yala-thu	distance	low
Wiradjuri	these	yinar-kula	distance	high
Wiradjuri	here	yuku	distance	high
Wiradjuri	these	yuku-kuliya	distance	high
Wiradjuri	this	yuku-la	distance	high
Wiradjuri	this	yuku-pul	distance	high
Wiradjuri	that way	yumpul	distance	low
Wiradjuri	big	yurru-paŋ	size	low
Wiradjuri	this way	yuwin-pir	distance	high
Alyawarr	short	akartəŋ	size	high
Alyawarr	small	akəly	size	high
Alyawarr	little, small	akəlyampəl	size	high
Alyawarr	shallow	akəparrk	space	high
Alyawarr	shallow (water)	akəth	space	high
Alyawarr	big	alkə	size	low
Alyawarr	long	alypənty	size	low
Alyawarr	long	alypəntyətarr	size	low
Alyawarr	slim	ampwa	size	high
Alyawarr	wide	antək	size	low
Alyawarr	near	aŋath	distance	high
Alyawarr	deep	apmwəty	space	low
Alyawarr	far	arləŋ	distance	low
Alyawarr	long way	arləŋ-alənty or	distance	low
Alyawarr	wide	arlpaw	size	low
Alyawarr	long	arlpənty	size	low
Alyawarr	long	arlpəntyə (or	size	low
Alyawarr	near	arrər	distance	high
Alyawarr	big	artəlh	size	low
Alyawarr	long	aytnkə	size	low
Alyawarr	big	əlkwə	size	low
Alyawarr	big	ilkwa	size	low
Alyawarr	big	ilkwaŋəl-aŋəl	size	low
Alyawarr	big	ilkwə	size	low
Alyawarr	deep (water)	itntwər	space	low
Alyawarr	here! (when giving something)	mə	distance	high
Alyawarr	this (nearest)	nainyəm	distance	high
Alyawarr	this (nearest)	nənh	distance	high
Alyawarr	this	nhanyəm	distance	high
Alyawarr	that way	nhaŋkwarr	distance	low
Alyawarr	this	nhaynəm	distance	high
Alyawarr	this	nhənh	distance	high
Alyawarr	very big	ntyəlty	size	low
Alyawarr	short	rtwəty	size	high
Alyawarr	deep (water)	tntwər	space	low
Alyawarr	that (near)	yanh	distance	low
Adnyamathanha	that	anha	distance	low
Adnyamathanha	from that	anha-ŋurni	distance	low
Adnyamathanha	there	anha-ru	distance	low
Adnyamathanha	that	anhanha	distance	low
Adnyamathanha	there	anytyi	distance	low
Adnyamathanha	far	aŋkarthu	distance	low
Adnyamathanha	far, distant past	arŋa-arŋařu	distance	low
Adnyamathanha	long way away	atharra	distance	low
Adnyamathanha	this	inha	distance	high
Adnyamathanha	this (nearest)	inhanta	distance	high
Adnyamathanha	this way, over here	inhanti	distance	high
Adnyamathanha	this way, this direction	inhantilyu	distance	high
Adnyamathanha	here	inhaŋa	distance	high
Adnyamathanha	this	inhawartanha	distance	high
Adnyamathanha	far, distant	itni	distance	low
Adnyamathanha	long way	itni-watya	distance	low
Adnyamathanha	wide	marru	size	low
Adnyamathanha	little ones	martrl-apa	size	high
Adnyamathanha	big, fat, stout	mata-mata	size	low
Adnyamathanha	narrow	mirku	space	high
Adnyamathanha	short	murtu	size	high
Adnyamathanha	high	ŋaři-ŋaři	space	low
Adnyamathanha	big	ŋarl-aka	size	low
Adnyamathanha	big, large	ŋarl-akanha	size	low
Adnyamathanha	big	ŋarla:ka	size	low
Adnyamathanha	shallow	ŋarnrtaku	space	high
Adnyamathanha	that (over there—but in sight)	ŋunha	distance	low
Adnyamathanha	that way	ŋunhantilyu	distance	low
Adnyamathanha	there (that place over there, but in sight)	ŋunhaŋa	distance	low
Adnyamathanha	over there (in sight)	ŋunytyiŋa	distance	low
Adnyamathanha	far away (in mind), daydream	ŋuřa-ŋuřa	distance	low
Adnyamathanha	over there somewhere (place known to listener)	ŋutlanha	distance	low
Adnyamathanha	Big	orlatya	size	low
Adnyamathanha	Little	pinapa	size	high
Adnyamathanha	Little	pretnap:a	size	high
Adnyamathanha	over there somewhere (out of sight)	valaŋa	distance	low
Adnyamathanha	small	vapa	size	high
Adnyamathanha	little	virtrn-apa	size	high
Adnyamathanha	small	vitnavapa	size	high
Adnyamathanha	short (not tall)	vuna-vuna	size	high
Adnyamathanha	to lean	wantirlpa	size	high
Adnyamathanha	to lean (something)	wantirlpaŋa	size	high
Adnyamathanha	low (not high)	wara	space	high
Adnyamathanha	low	wartathi	space	high
Adnyamathanha	long way round, detour	wata	distance	low
Adnyamathanha	small, little	wathnhi	size	high
Adnyamathanha	long	wawarri	size	low
Adnyamathanha	narrow	wikuřa	space	high
Adnyamathanha	narrow	wirlku	space	high
Adnyamathanha	thin, poor	wityuru	size	high
Adnyamathanha	near	yapirhi	distance	high
Adnyamathanha	near, close	yapiři	distance	high
Adnyamathanha	near	yapirri	distance	high
Adnyamathanha	to be there	yarlpa	distance	low
Adnyamathanha	Big	yooŋa	size	low
Yulparija	big	karlka	size	low
Yulparija	shallow	katu	space	high
Yulparija	short	kunku	size	high
Yulparija	short	kurnku	size	high
Yulparija	short	kutakarra	size	high
Yulparija	wide	lalpa	size	low
Yulparija	wide	lalypa	size	low
Yulparija	thin	murrtyinpa	size	high
Yulparija	there (far)	nyarra	distance	low
Yulparija	there (far)	nyarraŋka	distance	low
Yulparija	low	nyirri	space	high
Yulparija	this	ŋa:	distance	high
Yulparija	here	ŋa:ŋka	distance	high
Yulparija	nearby	ŋamu	distance	high
Yulparija	far	pina	distance	low
Yulparija	skinny	tarrkarnu	size	high
Yulparija	wide	tipi	size	low
Yulparija	far	tiyi	distance	low
Yulparija	big	tyarlu	size	low
Yulparija	shallow water	tyata	space	high
Yulparija	that (near)	tyi	distance	low
Yulparija	that (near)	tyi:	distance	low
Yulparija	that (near)	tyi:i	distance	low
Yulparija	there (in that place)	tyi:ŋka	distance	low
Yulparija	there (not far)	tyiŋka	distance	low
Yulparija	small	tyuku	size	high
Yulparija	narrow	tyukumarta	space	high
Yulparija	long	walpukurru	size	low
Yulparija	wide	walpurra	size	low
Yulparija	long	wanarti	size	low
Yulparija	long way	warnma	distance	low
Yulparija	thin	wikurl(pa)	size	high
Yulparija	thin	wilyurlura	size	high
Yulparija	narrow	wirnpuny	space	high
Yulparija	narrow	wityinypa	space	high
Yulparija	shallow	yaŋarra	space	high
Yulparija	short	yatu	size	high
Yulparija	very far	yiltapina	distance	low
Western Arrarnte	far	irleŋe	distance	low
Western Arrarnte	near	itenye	distance	high
Western Arrarnte	near	itwe	distance	high
Western Arrarnte	big	kŋarritya	size	low
Western Arrarnte	big	kŋerre	size	low
Western Arrarnte	big	kŋerrtye	size	low
Western Arrarnte	small	kuka	size	high
Western Arrarnte	small	kurrka	size	high
Western Arrarnte	small	kweke	size	high
Western Arrarnte	small	kwerrke	size	high
Western Arrarnte	this	nhanhe	distance	high
Western Arrarnte	short	thampeye	size	high
Western Arrarnte	short	tuŋka	size	high
Western Arrarnte	short	tweŋke	size	high
Western Arrarnte	long	tyinya	size	low
Western Arrarnte	long	tyinye	size	low
Western Arrarnte	slim	tyuwa	size	high
Wemba-Wemba	here (here now)	kiki	distance	high
Wemba-Wemba	that one (moderate proximity)	kila	distance	low
Wemba-Wemba	this (this one)	kinya	distance	high
Wemba-Wemba	here (here, hither)	kiŋka	distance	high
Wemba-Wemba	this way, hither	kiyawety	distance	high
Wemba-Wemba	Big	korantuk	size	low
Wemba-Wemba	Big	koraŋantuk	size	low
Wemba-Wemba	Big	korompit	size	low
Wemba-Wemba	large/big	kurrantuk	size	low
Wemba-Wemba	big, tall	kurrumpit	size	low
Wemba-Wemba	big, tall	kurrumpituk	size	low
Wemba-Wemba	very big Murray cod	kurumerruk	size	low
Wemba-Wemba	Big	kurumpit	size	low
Wemba-Wemba	big, tall	kurumpituk	size	low
Wemba-Wemba	that one over there	mala	distance	low
Wemba-Wemba	over there (distant)	malamer	distance	low
Wemba-Wemba	there (over there [distant])	malamerr	distance	low
Wemba-Wemba	far away	malaŋa	distance	low
Wemba-Wemba	there (over there)	malu	distance	low
Wemba-Wemba	that one	manya	distance	low
Wemba-Wemba	there	manyu	distance	low
Wemba-Wemba	that (other) one	marrku	distance	low
Wemba-Wemba	there (over there [middle distance])	mayo	distance	low
Wemba-Wemba	there (yonder, over there)	mayomerr	distance	low
Wemba-Wemba	that way, some distance away	mayowety	distance	low
Wemba-Wemba	Little	mertuk	size	high
Wemba-Wemba	Little	mirtuk	size	high
Wemba-Wemba	this way, from some distance away	moye	distance	high
Wemba-Wemba	Little	murtuk	size	high
Wemba-Wemba	this (this one right here)	ninya	distance	high
Wemba-Wemba	this (this one right here)	nyinya	distance	high
Wemba-Wemba	here (this way, here)	nyuka	distance	high
Wemba-Wemba	this one now	nyula	distance	high
Wemba-Wemba	that one over there (general vicinity)	nyunya	distance	low
Wemba-Wemba	here (around here)	nyuŋa	distance	high
Wemba-Wemba	here (here, near)	nyuwa	distance	high
Wemba-Wemba	Big	quormpirn	size	low
Wemba-Wemba	to be small	tulaya	size	high
Wemba-Wemba	long/tall (long, tall person)	tyuruŋ	size	low
Wemba-Wemba	far/long way	warrity	distance	low
Wemba-Wemba	Little	wit:iyuk	size	high
Wemba-Wemba	small, little	witheyuk	size	high
Wemba-Wemba	Little	wutiuk	size	high
Wemba-Wemba	this way	yiŋa	distance	high
Wayilwan	that?	-na:	distance	low
Wayilwan	that?	-nya	distance	low
Wayilwan	big	-piti	size	low
Wayilwan	little	-thu:l	size	high
Wayilwan	little	budhug	size	high
Wayilwan	short??	kampurr	size	high
Wayilwan	Little	kitya	size	high
Wayilwan	far??	kula:rr	distance	low
Wayilwan	big	munanpa	size	low
Wayilwan	that	ninar	distance	low
Wayilwan	far??	ŋala:y	distance	low
Wayilwan	that?	ŋalu	distance	low
Wayilwan	that?	ŋana	distance	low
Wayilwan	that?	ŋana:	distance	low
Wayilwan	over.there	ŋana:y	distance	low
Wayilwan	that?	ŋani	distance	low
Wayilwan	lean	ŋanpi	size	high
Wayilwan	that	ŋanya:	distance	low
Wayilwan	from.that??	ŋanyi	distance	low
Wayilwan	from.that?	ŋanytyi	distance	low
Wayilwan	here??	ŋiki	distance	high
Wayilwan	skinny	ŋimpiŋimpi	size	high
Wayilwan	this?	ŋina	distance	high
Wayilwan	this?	ŋini	distance	high
Wayilwan	that??	ŋinya:	distance	low
Wayilwan	over there	ŋinyamaru	distance	low
Wayilwan	this, here?	ŋinyi	distance	high
Wayilwan	?? here	ŋiya:	distance	high
Wayilwan	small	patyu:	size	high
Wayilwan	Little	poothuk	size	high
Wayilwan	short	pumpa:	size	high
Wayilwan	small	pupay	size	high
Wayilwan	short	thampi	size	high
Wayilwan	Big	thara	size	low
Wayilwan	lean	thu:li	size	high
Wayilwan	thin	wilurr	size	high
Wayilwan	long.way	wurra:rr	distance	low
Wayilwan	lean	yanpi	size	high
Warungu	big	kakampa	size	low
Warungu	big	kakapara	size	low
Warungu	deep	mantyala	space	low
Warungu	thin	marrka	size	high
Warungu	thin	marrki	size	high
Warungu	high, up there	ŋarra	space	low
Warungu	over there?	ŋuinya	distance	low
Warungu	that, there	ŋuna	distance	low
Warungu	to that way (direction)	ŋunaŋal	distance	low
Warungu	there, that	ŋuni	distance	low
Warungu	over there	ŋunikuwa	distance	low
Warungu	short	pakurr	size	high
Warungu	thin	piral	size	high
Warungu	very close	pirripirri	distance	high
Warungu	wide	pityil	size	low
Warungu	short	tyalpu	size	high
Warungu	short	tyalputyala	size	high
Warungu	short	tyanutyala	size	high
Warungu	small	tyaŋara	size	high
Warungu	small (child)	tyaŋaraku	size	high
Warungu	thin	warrmpa	size	high
Warungu	thin (person)	warrmpawarrmpa	size	high
Warungu	long, tall	yaŋapara	size	low
Warungu	there	yarra	distance	low
Warungu	this	yarrumara	distance	high
Warungu	to this way (direction)	yarruŋal	distance	high
Warungu	near by	yarrurru yarrurru	distance	high
Warungu	this	yaru	distance	high
Warumungu	wide	karlp:a	size	low
Warumungu	this	karra karra	distance	high
Warumungu	near, close by	karra-karra	distance	high
Warumungu	There	knalla	distance	low
Warumungu	very big, big one	kump:iyilp:i	size	low
Warumungu	big	kump:u	size	low
Warumungu	Near	kurra-kurra	distance	high
Warumungu	skinny (of neck)	lurrku	size	high
Warumungu	small	ma:ntyun	size	high
Warumungu	small	manyiŋk:itayi	size	high
Warumungu	thin	maŋkurlu	size	high
Warumungu	big	marluka	size	low
Warumungu	short	mu:rt-wari	size	high
Warumungu	this	ŋala	distance	high
Warumungu	here	ŋalanya	distance	high
Warumungu	short	parlk:arr	size	high
Warumungu	big	pulk:a	size	low
Warumungu	long	tyunmarn	size	low
Warumungu	long	tyunmarnintyara	size	low
Warumungu	Far	wal-ti	distance	low
Warumungu	far	wat:i	distance	low
Warumungu	thin	winpilwinpil	size	high
Warumungu	narrow	wup:arn	space	high
Warumungu	Here	yarnti	distance	high
Warrnambool	low	kali wur	space	high
Warrnambool	thin	kaltyaŋ	size	high
Warrnambool	deep	kanaŋ	space	low
Warrnambool	high, up	kani	space	low
Warrnambool	small	kantamany	size	high
Warrnambool	high, up	kanu	space	low
Warrnambool	deep	kararaŋ	space	low
Warrnambool	small	kumumunik	size	high
Warrnambool	small	kuniyayi	size	high
Warrnambool	small	kurnaŋ	size	high
Warrnambool	small	kurnuminin	size	high
Warrnambool	small	kutuwi	size	high
Warrnambool	big	linkil	size	low
Warrnambool	big	liŋkil	size	low
Warrnambool	here	ma	distance	high
Warrnambool	there	maki	distance	low
Warrnambool	short	mampit	size	high
Warrnambool	there	maŋi	distance	low
Warrnambool	yonder	maŋu koparu	distance	low
Warrnambool	big	martoŋ	size	low
Warrnambool	big	miyaruŋ	size	low
Warrnambool	short	mulupit	size	high
Warrnambool	over there, before you	muŋi	distance	low
Warrnambool	over there, before you	muŋu	distance	low
Warrnambool	big	ŋakal	size	low
Warrnambool	away	ŋalun	distance	low
Warrnambool	thin	ŋamirŋ-papul	size	high
Warrnambool	big	porir	size	low
Warrnambool	small	pukun	size	high
Warrnambool	big	pun (mara)	size	low
Warrnambool	far	purimaŋkayu	distance	low
Warrnambool	jerk	putma	distance	low
Warrnambool	this, here	thi	distance	high
Warrnambool	here	thin	distance	high
Warrnambool	small	thukimurup	size	high
Warrnambool	small	thukiyoŋ	size	high
Warrnambool	small	thukunanya	size	high
Warrnambool	small	thukuwi	size	high
Warrnambool	far	ti-ti-ti	distance	low
Warrnambool	big	torunmiri	size	low
Warrnambool	wide	tuka-tuka	size	low
Warrnambool	very close	walaŋal	distance	high
Warrnambool	near	walukat	distance	high
Warrnambool	near	waluŋ	distance	high
Warrnambool	long way	waŋkat	distance	low
Warrnambool	thin	waruntity	size	high
Warrnambool	narrow	wetkart	space	high
Warrnambool	long	wurumpit	size	low
Warrnambool	small	wutawit	size	high
Warriyangga	small	cumpa	size	high
Warriyangga	thin person	cumpalkarra	size	high
Warriyangga	very far	kadhara	distance	low
Warriyangga	far	kathara	distance	low
Warriyangga	big	mirta	size	low
Warriyangga	this	nha:	distance	high
Warriyangga	this	nhanka	distance	high
Warriyangga	near, close	nhuku	distance	high
Warriyangga	here	nyarnta	distance	high
Warriyangga	there	nyirnta	distance	low
Warriyangga	this (Dat)	nyirnu	distance	high
Warriyangga	that	ŋula	distance	low
Warriyangga	that	ŋunha	distance	low
Warriyangga	there	ŋunhi	distance	low
Warriyangga	to close	parla-rla-ru	distance	high
Warriyangga	to close	parla-rri-a	distance	high
Warriyangga	big	parnka	size	low
Warriyangga	short	pulpu	size	high
Warriyangga	short	tharta	size	high
Warriyangga	distant	thurli	distance	low
Warriyangga	small	tyumpa	size	high
Warriyangga	thin	tyumpalkarra	size	high
Warriyangga	long	wanarra	size	low
Warriyangga	wide	wiliri	size	low
Warriyangga	this	yila	distance	high
Warriyangga	this	yinha	distance	high
Warnman	near, close	kinti	distance	high
Warnman	close up	kirnti	distance	high
Warnman	wide	lalypa	size	low
Warnman	short	murlku	size	high
Warnman	skinny	murrtyiny	size	high
Warnman	thin person	murrtyirnpa	size	high
Warnman	here	nyarni	distance	high
Warnman	here	nyarniŋka	distance	high
Warnman	that (mid-distance)	nyarra	distance	low
Warnman	there	nyarraŋka	distance	low
Warnman	small	nyinytyirri	size	high
Warnman	small	parntara	size	high
Warnman	small	tawinypa	size	high
Warnman	long way	tiwa	distance	low
Warnman	little, small	tyapu	size	high
Warnman	big	tyaputyatya	size	low
Warnman	small	tyarlumarra	size	high
Warnman	little, small	tyulyamatya	size	high
Warnman	little, small	tyulyumarta	size	high
Warnman	big	tyuma	size	low
Warnman	short,	tyutamurn-turl(pa)	size	high
Warnman	short	tyutamurnturl(pa)	size	high
Warnman	short	tyutamurnturl%pa<	size	high
Warnman	long, tall	walpukurru	size	low
Warnman	tall	warlpukurru	size	low
Warnman	far	wirrili	distance	low
Warnman	far	wirrirli	distance	low
Warnman	narrow	wutyu	space	high
Warnman	this way	yakutyani	distance	high
Warnman	this way	yakutyarni	distance	high
Warnman	there	yala	distance	low
Warnman	small	yanarrawara	size	high
Warnman	near	yulu	distance	high
Warluwarra	over there (allative form of yuwa)	kaluyu	distance	low
Warluwarra	there, over, over there (locative form of yuwa)	karla	distance	low
Warluwarra	a long way, a long way away, a long way away	kayala	distance	low
Warluwarra	here, this	mara	distance	high
Warluwarra	to lean (on something)	murtuwarri	size	high
Warluwarra	over there (locative)	nhaka	distance	low
Warluwarra	thin, skinny	ŋantyi	size	high
Warluwarra	that way	ŋanyurliya	distance	low
Warluwarra	big	partawarta	size	low
Warluwarra	wide	pilaŋupilaŋu	size	low
Warluwarra	close, near	punara	distance	high
Warluwarra	that way, in that direction	purtu	distance	low
Warluwarra	over there	rnura	distance	low
Warluwarra	shallow	thatata	space	high
Warluwarra	small, little	thawiyawi	size	high
Warluwarra	little, small	tyapukurtu	size	high
Warluwarra	small, little	wamalhamalha	size	high
Warluwarra	long	warlarli	size	low
Warluwarra	narrow	wurtuŋu	space	high
Warlpiri	near, close to	-kutu	distance	high
Warlpiri	close to, near, beside, along	-parrara	distance	high
Warlpiri	over there	-paya	distance	low
Warlpiri	near, close to, nearer, closer to	-pirntipirnti	distance	high
Warlpiri	close to, by, near	-pirti	distance	high
Warlpiri	this way, this side, facing this way (towards speaker)	kalku-rni	distance	high
Warlpiri	this way, this side, facing this way (towards speaker)	kalku-rnu	distance	high
Warlpiri	deep down	kaninytyarra	space	low
Warlpiri	high, up, upper, top, outer	kankarlu	space	low
Warlpiri	long way, far	kari	distance	low
Warlpiri	long	kirrirti	size	low
Warlpiri	near	kutu	distance	high
Warlpiri	close to each other, beside each other	kutu-mirni-mirni	distance	high
Warlpiri	close by, ones close by	kutu-pirti	distance	high
Warlpiri	this way, in this way	kutya-rni	distance	high
Warlpiri	away from	mamparl[pa]	distance	low
Warlpiri	long way off, over there in the distance, yonder	mirni-mpayi	distance	low
Warlpiri	over there, yonder, far off there, far away there, way off	mirni-rra	distance	low
Warlpiri	long, tall, high	mirni-warra	size	low
Warlpiri	short, stumpy	murulku	size	high
Warlpiri	short	mutyunypari	size	high
Warlpiri	this	nyamputyu	distance	high
Warlpiri	deep water, big body of water	ŋamatyanaŋu	space	low
Warlpiri	very big group of people, crowd of people, mass of people	ŋarrka-ŋka-rla	size	low
Warlpiri	big, large, enormous	ŋaruŋiyi	size	low
Warlpiri	close to, level with, near, abreast of, along side of, beside	ŋirrily[pa]	distance	high
Warlpiri	away from, chasing away, sending	ŋiyi	distance	low
Warlpiri	that, there, this, aforementioned	ŋula	distance	low
Warlpiri	close to, near, beside, along	parrapi	distance	high
Warlpiri	very big, huge, enormous	partulypa	size	low
Warlpiri	very big, huge, enormous	partumpa	size	low
Warlpiri	near, close to, nearer, closer to	pirnti-pirnti	distance	high
Warlpiri	close to ground, along ground, parallel to ground	pitipiti	distance	high
Warlpiri	skinny, thin, emaciated	ramarra-palka	size	high
Warlpiri	thin	rlama	size	high
Warlpiri	deep	rtaku	space	low
Warlpiri	short	rtaŋkarlpa	size	high
Warlpiri	shallow	rtarrtya	space	high
Warlpiri	big	tyapiya	size	low
Warlpiri	big	tyarlpira	size	low
Warlpiri	big	tyarlu	size	low
Warlpiri	very big, enormous, huge, large	tyilyityilyirrpa	size	low
Warlpiri	away from, apart from, in absence of, removed from	tyurnta	distance	low
Warlpiri	close to the ground, towards the ground, low down, near ground	walya-ŋapitipiti	distance	high
Warlpiri	close to the ground, towards the ground, low down, near ground	walya-pirntipirnti	distance	high
Warlpiri	close to the ground, towards the ground, reaching the ground, level with ground	walya-pitipiti	distance	high
Warlpiri	away from others, at a distance from others, space around, all alone, all by oneself	warla-ŋarraŋarra	distance	low
Warlpiri	tall, long	warntatyirri	size	low
Warlpiri	be tall, be long	warntatyirri-ŋuna-mi	size	low
Warlpiri	long way around, skirting around, in a wide arc	warri-ŋirnti-ŋirnti	distance	low
Warlpiri	long way around	warriŋirntiri	distance	low
Warlpiri	close together	warriri	distance	high
Warlpiri	close together	warriri-mirni-mirni	distance	high
Warlpiri	very big, large, huge, fat, monstrous	warrpaly[pa]	size	low
Warlpiri	away from, off	wiparn[pa]	distance	low
Warlpiri	big	wiri	size	low
Warlpiri	very big, extremely large	wiri-tyarlu	size	low
Warlpiri	long way, far, distant, in another direction	wirnparrpi	distance	low
Warlpiri	small	wita	size	high
Warlpiri	skinny	wita-rla-wita-rla	size	high
Warlpiri	very big, really big, not at all small, very large	wita-waŋu	size	low
Warlpiri	far	wurnturru	distance	low
Warlpiri	very far away	wurnturu-tyarra-tyarra	distance	low
Warlpiri	that, there	yalumpu	distance	low
Warlpiri	close to camp near water, near home, near water source	yantarli-ŋirli	distance	high
Warlpiri	be very big, stand out, be prominent, stick out	yaraŋkal-karri-mi	size	low
Warlpiri	thin, lean, emaciated, undernourished, underweight, in poor condition	yarnma	size	high
Warlpiri	skinny	yarnma-paka-rnu	size	high
Warlpiri	away from, in the other direction, facing away from, heading away from	yilaŋkurunyu	distance	low
Warlpiri	away from, in the other direction, facing away from, heading away from	yilawarra	distance	low
Warlpiri	that	yinya	distance	low
Warlpiri	away from detached, removed from, taken off	yiriŋi	distance	low
Warlpiri	nearby place, place in same area, nearby location, neighbouring place, adjacent place	yiti	distance	high
Warlpiri	close by, close up, neighbouring, beside	yiti-marra-marra	distance	high
Warlpiri	close, near, next to	yiti-ŋka	distance	high
Warlpiri	close by	yiti-ŋka-mirni-mirni	distance	high
Warlpiri	small	yurrukulyukulyu	size	high
Warlmanpa	near	kantya	distance	high
Warlmanpa	far	kari	distance	low
Warlmanpa	close to	karrakarra	distance	high
Warlmanpa	long	kirrirti	size	low
Warlmanpa	near	kutu	distance	high
Warlmanpa	lean	lapan-ka-rra	size	high
Warlmanpa	thin, emaciated	larrkatya	size	high
Warlmanpa	narrow (?)	lawunpa	space	high
Warlmanpa	this (nearest)	mirla	distance	high
Warlmanpa	lean	palyaŋ-ka-rra	size	high
Warlmanpa	short	parlka	size	high
Warlmanpa	away	tyurnta	distance	low
Warlmanpa	big	wiri	size	low
Warlmanpa	small	wit:a	size	high
Warlmanpa	far	wurnturu	distance	low
Warlmanpa	that	yali	distance	low
Warlmanpa	that	yarri	distance	low
Warlmanpa	this (nearest)	yimpa	distance	high
Warrgamay	huge	karamu	size	low
Warrgamay	small	kitya	size	high
Warrgamay	long	kurran	size	low
Warrgamay	block, shut, close	kuta	distance	high
Warrgamay	near, close up	mulu	distance	high
Warrgamay	deep, deep waterhole	ŋakul	space	low
Warrgamay	long way	pampa	distance	low
Warrgamay	wide	pilŋkirri	size	low
Warrgamay	shallow	tyinkarra	space	high
Warrgamay	big (of fish only)	tyintyipirri	size	low
Warrgamay	short	tyutu ~ tyutulu	size	high
Warrgamay	big	wurrpi	size	low
Warrgamay	long, tall	yaŋal	size	low
Warrgamay	long, tall	yaŋantarri	size	low
Warrgamay	long, tall	yaŋapara	size	low
Warrgamay	be away	yupay	distance	low
Wardaman	that one right there, 1-77	nan-pi-wi	distance	low
Wardaman	that (proximate)	nana	distance	low
Wardaman	that way, side, in that direction (away), on that side, also numbulan-min	numpulan	distance	low
Wardaman	right here (one), 1-11	tan-pi-wi	distance	high
Wardaman	this side, INT	tankuyukun	distance	high
Wardaman	that way, Abl. 1-86 dawung-ba, dawung-beng 2-55	tawu	distance	low
Wardaman	that one now	winyin	distance	low
Wangkumara	here (vb.aff.)	-nhi	distance	high
Wangkumara	A long way off	camparre	distance	low
Wangkumara	tall	dhurabila	size	low
Wangkumara	this way	galgari	distance	high
Wangkumara	deep	gitya	space	low
Wangkumara	this way	gurri	distance	high
Wangkumara	far	kampa	distance	low
Wangkumara	Big	koba	size	low
Wangkumara	big	miga	size	low
Wangkumara	Little	mitta burlo	size	high
Wangkumara	Little	munyam	size	high
Wangkumara	lean	narrki	size	high
Wangkumara	big, large, great	nhuga	size	low
Wangkumara	Big	nhuka	size	low
Wangkumara	low	ŋalpa	space	high
Wangkumara	deep	ŋurrpa	space	low
Wangkumara	deep	thirrpi	space	low
Wangkumara	Big	thoondoo	size	low
Wangkumara	long, tall	thurrubila	size	low
Wangkumara	short	wanta	size	high
Wangkumara	short	warnta	size	high
Wangkumara	wide	warrana	size	low
Wangkumara	skinny	warrbatyiŋga	size	high
Wangkumara	small	wayiwa	size	high
Wangkumara	small	waywa	size	high
Wangkumara	Little	whyewa	size	high
Wangkumara	thin	widyuwidyu	size	high
Wangkumara	near, close	wina	distance	high
Wangkumara	that way	yalaba	distance	low
Wangkumara	over there	yalaguba	distance	low
Wangkumara	that way	yalmarra	distance	low
Wangkumara	thin (of animal when skinned)	yaŋkinya	size	high
Wangkumara	over there	yaragala	distance	low
Yorta Yorta	near	kirrantyamik	distance	high
Yorta Yorta	there (near)	nhalaya	distance	low
Yorta Yorta	there (far)	ŋaŋa	distance	low
Yorta Yorta	far/long way	puraya	distance	low
Yorta Yorta	far	purraya	distance	low
Yorta Yorta	there (near)	taŋa	distance	low
Yorta Yorta	here	taya	distance	high
Yorta Yorta	here	telaya	distance	high
Yorta Yorta	this one here	teya-win	distance	high
Yorta Yorta	there (far)	thamnala	distance	low
Yorta Yorta	low	thuluka	space	high
Yorta Yorta	short	thulupka	size	high
Yorta Yorta	near	tik tukupurraya	distance	high
Yorta Yorta	large	tunŋitya	size	low
Yorta Yorta	big	tuŋkutya	size	low
Yorta Yorta	far/long way	tyinyaka	distance	low
Yorta Yorta	long	tyirruŋana	size	low
Yorta Yorta	long/tall	tyiruŋana	size	low
Yorta Yorta	tall	tyurruŋunna	size	low
Yorta Yorta	lean	walipulla	size	high
Yorta Yorta	small	yiŋ-arna	size	high
Yorta Yorta	small	yiŋarna	size	high
Yorta Yorta	small	yiŋarrna	size	high
Wangkajunga	to, towards	-kutu	distance	high
Wangkajunga	shallow water puddle, areas soon dry up	kapi karltirlti	space	high
Wangkajunga	to, towards	ku/-ku	distance	high
Wangkajunga	small, little, baby	kurlunypa	size	high
Wangkajunga	towards	kuti	distance	high
Wangkajunga	wide, broad	lipi	size	low
Wangkajunga	little, small	mitilypa	size	high
Wangkajunga	short, small	murtu-murtu	size	high
Wangkajunga	this way	nyaŋakutu	distance	high
Wangkajunga	this one near	nyaŋanpa	distance	high
Wangkajunga	this one, that one near	nyarra	distance	high
Wangkajunga	that, far distant onee	nyarranpa	distance	low
Wangkajunga	this one, that one near	nyarranya	distance	high
Wangkajunga	thin, skinny,sickly (to become so)	nyurrkarri	size	high
Wangkajunga	this, here	ŋa:- /ŋa:nya / ŋa:lu	distance	high
Wangkajunga	this side	ŋa:ŋuru	distance	high
Wangkajunga	towards, to	ŋalya	distance	high
Wangkajunga	near, close	ŋamu	distance	high
Wangkajunga	long way from home/ long way to go yet	ŋaparrŋaparrpa	distance	low
Wangkajunga	that (mid distant)	pala	distance	low
Wangkajunga	those (mid distant)	palanpa	distance	low
Wangkajunga	that (mid distant) one	palanya	distance	low
Wangkajunga	that one mid distant (of animals)	palatya	distance	low
Wangkajunga	that one, 3rd pers. prev.referred to	palunyanya	distance	low
Wangkajunga	that one(unseen)previosly mentioned	panya	distance	low
Wangkajunga	long way, beyond	parrarri	distance	low
Wangkajunga	long way	pulantyu	distance	low
Wangkajunga	small	pumunypa	size	high
Wangkajunga	big, important	purlka	size	low
Wangkajunga	big, important	purlkanya	size	low
Wangkajunga	big, important(to become so)	purlkarri	size	low
Wangkajunga	small, little, unimportant	taŋataŋa	size	high
Wangkajunga	shallow	tarrtya	space	high
Wangkajunga	long way	tiwa	distance	low
Wangkajunga	big, important, giant	tyaŋara	size	low
Wangkajunga	this side of	tyaŋati	distance	high
Wangkajunga	big, large	tyukumunu	size	low
Wangkajunga	small, little	tyukurni	size	high
Wangkajunga	small, little	tyukutyuku	size	high
Wangkajunga	tall, long	waranya	size	low
Wangkajunga	far away, long way off	wintyurru	distance	low
Wangkajunga	tall, long, deep	wirrmira	size	low
Wangkajunga	tall, long	wirrmiya	size	low
Wangkajunga	near	yila	distance	high
Walmajarri	corresponding to English preposition 'towards'	-kati	distance	high
Walmajarri	that (near)	(marnpa)	distance	low
Walmajarri	away	bali	distance	low
Walmajarri	big	bulka	size	low
Walmajarri	there	kaira	distance	low
Walmajarri	here	kantau	distance	high
Walmajarri	away	kaŋu	distance	low
Walmajarri	big	kita (kirta?)	size	low
Walmajarri	small	kiwiny	size	high
Walmajarri	small	kupa	size	high
Walmajarri	short	kuta	size	high
Walmajarri	long	kutru	size	low
Walmajarri	that way	kutyaŋkurra	distance	low
Walmajarri	small	lamban	size	high
Walmajarri	small	lamparn	size	high
Walmajarri	shallow	larta	space	high
Walmajarri	near	manba	distance	high
Walmajarri	near	manka (marnpa?)	distance	high
Walmajarri	far, very-	mapunma0 rri	distance	low
Walmajarri	far, very-	mapunma0rri	distance	low
Walmajarri	distant	maṛi	distance	low
Walmajarri	near	marnpa	distance	high
Walmajarri	far	marri	distance	low
Walmajarri	this, here	minya	distance	high
Walmajarri	this	minyakatyi	distance	high
Walmajarri	this	minyakutya	distance	high
Walmajarri	this	minyarti	distance	high
Walmajarri	here	minyate	distance	high
Walmajarri	here	minyayirla	distance	high
Walmajarri	here	murla	distance	high
Walmajarri	this	murlarti	distance	high
Walmajarri	deep	nana	space	low
Walmajarri	big	nuru	size	low
Walmajarri	that	nyana	distance	low
Walmajarri	that one	nyanarti	distance	low
Walmajarri	from that	nyanartiŋurni	distance	low
Walmajarri	from that one	nyanartityaŋka	distance	low
Walmajarri	there	nyanti	distance	low
Walmajarri	small	nyaŋkaparti	size	high
Walmajarri	deep (e.g. water)	nyarna	space	low
Walmajarri	that one	nyawarti	distance	low
Walmajarri	big	ŋaŋkali	size	low
Walmajarri	big	ŋarrtya	size	low
Walmajarri	away from cam	ŋurrampil	distance	low
Walmajarri	big	pirrmana	size	low
Walmajarri	big	purlka	size	low
Walmajarri	thin, (e.g. a bony dog or a goanna without fat)	rikirrkirr	size	high
Walmajarri	near	rukukarra	distance	high
Walmajarri	close by tying	rukukarrpirnu	distance	high
Walmajarri	wide	tyapaly	size	low
Walmajarri	small	tyimpiny	size	high
Walmajarri	big	tyirluŋ	size	low
Walmajarri	long	tyuwal	size	low
Walmajarri	big	wana	size	low
Walmajarri	small	wibiti	size	high
Walmajarri	thin person	winyma	size	high
Walmajarri	far	witparni	distance	low
Walmajarri	narrow (e.g. doorway, clothes too tight, empty stomach)	wumurt	space	high
Walmajarri	away	ya:b	distance	low
Walmajarri	that, (over) there	yala	distance	low
Walmajarri	that one	yalarti	distance	low
Walmajarri	near	yaŋarra	distance	high
Walmajarri	that one known to both speaker and hearer or previously referred to.	yaŋka	distance	low
Walmajarri	long	yitany	size	low
Wakaya	this (nearest)	im	distance	high
Wakaya	near	kenarra	distance	high
Wakaya	this way, to here (clitic or suffix)	keti	distance	high
Wakaya	deep	kilipi	space	low
Wakaya	shallow	kilipinhawurri	space	high
Wakaya	this way	kurrity	distance	high
Wakaya	short	lep7al	size	high
Wakaya	close, near, "all together", together	mart	distance	high
Wakaya	near	mart (tokether)	distance	high
Wakaya	far	miŋkitherl	distance	low
Wakaya	far	miŋkityi	distance	low
Wakaya	skinny	mulupu	size	high
Wakaya	this way, that way, like this	ŋininy	distance	high
Wakaya	big	pert7ipu	size	low
Wakaya	big	pertip	size	low
Wakaya	big	pet7ip	size	low
Wakaya	that, there	pi	distance	low
Wakaya	that (near)	pi:	distance	low
Wakaya	a long way away, "further over"	pint	distance	low
Wakaya	that (near)	pulu	distance	low
Wakaya	short	rlepal	size	high
Wakaya	little, small, young	thapukuly	size	high
Wakaya	small	thapukut	size	high
Wakaya	long, tall	thurt7aŋ	size	low
Wakaya	long	thurtaŋ	size	low
Wakaya	long	thurtaŋu	size	low
Wakaya	deep	tukulku:	space	low
Wakaya	deep	tukurrku	space	low
Wakaya	little, small, young	tyapukuly	size	high
Wakaya	small	tyapukut	size	high
Wakaya	wide (verb - widen ?)	ureŋimi	size	low
Wakaya	wide (verb - widen ?)	ureŋu	size	low
Wakaya	that (over there)	yampi	distance	low
Wakaya	over there (cf. imi (yemu) that one over there, this)	yampi (yamp?)	distance	low
Wakaya	there (?)	yanterl	distance	low
Wakaya	there (Loc ?)	yantipik	distance	low
Wakaya	this (nearest)	yemu	distance	high
Wakaya	there (=yukel, Loc. of yu ?)	yukulu	distance	low
Wajarri	high, up, above	kan7kara	space	low
Wajarri	near	kula	distance	high
Wajarri	near	kurla	distance	high
Wajarri	high	marlpa	space	low
Wajarri	short	mathara	size	high
Wajarri	short	mathara+	size	high
Wajarri	that (distant)	mawu	distance	low
Wajarri	short	murlirri	size	high
Wajarri	this side	nhanhakarti	distance	high
Wajarri	this (near speaker)	nyanya	distance	high
Wajarri	that (mid-distant)	pala	distance	low
Wajarri	far, distant, also the far one?	palathayi	distance	low
Wajarri	this side??	panhakarti	distance	high
Wajarri	grown up, adult	partanu	size	low
Wajarri	grown up, adult, mature. A male elder, an old man (generally)	partarnu	size	low
Wajarri	big	purlka	size	low
Wajarri	small	thuntha	size	high
Wajarri	small	thuntha+	size	high
Wajarri	small	tyintyamarta	size	high
Wajarri	long	wara	size	low
Wajarri	far, distant, far away	warta	distance	low
Wajarri	thin, skinny	wirlpiri	size	high
Wajarri	skinny	wirlpirri	size	high
Wajarri	long, tall	witarra	size	low
Wajarri	long (far?)	yaŋkarta	size	low
Wajarri	big, large	yarnta	size	low
Yir-Yoront	To (a location), towards	+iyuw 	distance	high
Ngarinyin	that	-ali	distance	low
Ngarinyin	long	-anana	size	low
Ngarinyin	near	-anaŋaŋanet	distance	high
Ngarinyin	big	-anet	size	low
Ngarinyin	short	-atyaw	size	high
Ngarinyin	short	-atyow	size	high
Ngarinyin	there	-iwuna-	distance	low
Ngarinyin	short, stumpy	-otu	size	high
Ngarinyin	big (augmentative suffix)	-to	size	low
Ngarinyin	high	araŋ	space	low
Ngarinyin	this side	kakalnya	distance	high
Ngarinyin	that way	kalinya	distance	low
Ngarinyin	this way, that way	kalinyinaŋkowa	distance	high
Ngarinyin	this (neuter 1)	kanta	distance	high
Ngarinyin	long way	karankenŋa	distance	low
Ngarinyin	long	karaŋken	size	low
Ngarinyin	close up	katuŋku	distance	high
Ngarinyin	that way (cf bini-njina6gowa, towards this way)	koninyuwa	distance	low
Ngarinyin	shallow	latoweyiri	space	high
Ngarinyin	shallow	lawawi	space	high
Ngarinyin	big	ma:tiŋari	size	low
Ngarinyin	long	mana	size	low
Ngarinyin	long	manana	size	low
Ngarinyin	big (of cliv object)	manet	size	low
Ngarinyin	big	mataŋari	size	low
Ngarinyin	short	mayotu	size	high
Ngarinyin	this way	mininyalu	distance	high
Ngarinyin	there, that (place)	minta	distance	low
Ngarinyin	this (neuter 2)	minti	distance	high
Ngarinyin	far	mowarlawa	distance	low
Ngarinyin	this (neuter 2)	munta	distance	high
Ngarinyin	right here	muntayali	distance	high
Ngarinyin	there, that place	na	distance	low
Ngarinyin	over there	nana	distance	low
Ngarinyin	to close	nyampat e	distance	high
Ngarinyin	this (fem)	nyinta	distance	high
Ngarinyin	this (fem)	nyinti	distance	high
Ngarinyin	(throw it) this way (cf wedj belu, throw (it) this way)	pe:pelu	distance	high
Ngarinyin	these	pini	distance	high
Ngarinyin	small	pitipiti	size	high
Ngarinyin	shallow (worora and western 6arinjin) (cf budulu, shallow)	pityulu	space	high
Ngarinyin	far	porra	distance	low
Ngarinyin	far	powarra	distance	low
Ngarinyin	shallow	pulanput	space	high
Ngarinyin	these	punta	distance	high
Ngarinyin	small	purtu	size	high
Ngarinyin	small	putu	size	high
Ngarinyin	shallow (cf lada, shallow, low)	putulu	space	high
Ngarinyin	short	taŋkaran	size	high
Ngarinyin	this (neuter 1)	ti	distance	high
Ngarinyin	deep (of water)	tyalani	space	low
Ngarinyin	tall	tyalanmuna	size	low
Ngarinyin	this (masc)	tyinta	distance	high
Ngarinyin	this (masc)	tyirri	distance	high
Ngarinyin	big	tyoŋarri	size	low
Ngarinyin	big	tyoŋarriti	size	low
Ngarinyin	narrow	tyurumpa	space	high
Ngarinyin	near, close by	wartulu	distance	high
Ngarinyin	close to	warturlu	distance	high
Ngarinyin	thin	wilwilewa	size	high
Ngarinyin	long	wotata	size	low
Ngarinyin	(c1iii) short	wotukut	size	high
Ngarinyin	this (neuter 1)	wuna	distance	high
Ngarinyin	long	wunani	size	low
Ngarinyin	wide (the width of it)	wurlwurn	size	low
Ngarinyin	fat (person)	yampulpulaŋari	size	low
Ngarinyin	a long way	yatmi	distance	low
Ngarinyin	long	yikapipi	size	low
Yir-Yoront	This, here	an 	distance	high
Yir-Yoront	That (by addressee)	awr 	distance	low
Yir-Yoront	That, there	i 	distance	low
Yir-Yoront	Here, this right here	i7i 	distance	high
Yir-Yoront	That, there  (Notes (general)-Apparently interchangeable with, but much less frequent than, (NH)IN)	in 	distance	low
Yir-Yoront	This right here	inh7a 	distance	high
Yir-Yoront	Tall	kan 	size	low
Yir-Yoront	Long	karntl 	size	low
Yir-Yoront	deep	kup	space	low
Yir-Yoront	Deep	kup 	space	low
Yir-Yoront	deep	kupa	space	low
Yir-Yoront	Thin  (Notes (general)-Syn PORVR)	lolt 	size	high
Yir-Yoront	short	lornn	size	high
Yir-Yoront	Short (in duration)	lornvn 	size	high
Yir-Yoront	Deep (of cut)	ma7+ma+rr 	space	low
Yir-Yoront	Wide	mo7l 	size	low
Yir-Yoront	this one here	nginhka	distance	high
Yir-Yoront	here	nginhklo	distance	high
Yir-Yoront	there	ngiy	distance	low
Yir-Yoront	this	nhan	distance	high
Yir-Yoront	that (by adressee or mutually attended)	nhawr	distance	low
Yir-Yoront	here	nhok	distance	high
Yir-Yoront	here	nhoko	distance	high
Yir-Yoront	here, to-	nhokol	distance	high
Yir-Yoront	there	nholowr	distance	low
Yir-Yoront	There, yonder, at that place out of sight and a good distance away, somewhere else, that place, at that place	nhoylt 	distance	low
Yir-Yoront	Small	nyeninin 	size	high
Yir-Yoront	big	ŋamal	size	low
Yir-Yoront	Big (of certain fish spp)	ŋolpw 	size	low
Yir-Yoront	Wide	ŋopŋrr 	size	low
Yir-Yoront	this way	pal	distance	high
Yir-Yoront	Little, small, A little (of a mass), not much	pe7err 	size	high
Yir-Yoront	little	pekerr	size	high
Yir-Yoront	Close by, right alongside  (Notes (general)-See PEQEN 'tracks')	pel‑pe7en 	distance	high
Yir-Yoront	Big (of dillybag)  (Notes (general)-Kunh‑pinuwrr (or kunh‑worrqo), thawl‑pinuwrr, ngow‑pinuwrr Ant YAQAR See also KARNTL 'big' (etc))	pinuwrr 	size	low
Yir-Yoront	Thin, skinny	porvr 	size	high
Yir-Yoront	small	tambayak	size	high
Yir-Yoront	small	tampayak	size	high
Yir-Yoront	long way off	telarra	distance	low
Yir-Yoront	High	tha+way+w 	space	low
Yir-Yoront	Big	thaŋrarr 	size	low
Yir-Yoront	At a distance	thol7+thol+t 	distance	low
Yir-Yoront	long, tall	thol7orr	size	low
Yir-Yoront	Long, tall, Long in duration	thol7orr 	size	low
Yir-Yoront	long	tholkorr	size	low
Yir-Yoront	distant	tholktholt	distance	low
Yir-Yoront	Big	thowo+rr 	size	low
Yir-Yoront	big	thowonn	size	low
Yir-Yoront	big	thoworr	size	low
Yir-Yoront	Very big  (Notes (general)-In insults)	thu+thowo+nn 	size	low
Yir-Yoront	Small (of certain fish spp)  (Notes (general)-Of ngar‑yawar 'long‑tailed stingray' Ant THANHANGANT, PEQEN+KONHRR See also PEQERR 'small' )	warm 	size	high
Yir-Yoront	Big  (Notes (general)-In specialized contexts only, as in the following two (main) entries, which are listed separately because of inflectional differences but which are nonetheless probably related)	worr7o 	size	low
Yir-Yoront	away	yarra	distance	low
Yir-Yoront	Big (of certain fish spp)	ye7el 	size	low
Yir-Yoront	Lean	yi=wenhth 	size	high
Yir-Yoront	away	yirr	distance	low
Yir-Yoront	Away	yirr 	distance	low
Yir-Yoront	Away	yirra 	distance	low
Yir-Yoront	Yonder, very far away	yuw 	distance	low
Yir-Yoront	big	yuwma	size	low
Umpila	burrow	anytyi	size	low
Umpila	shallow	atya	space	high
Umpila	far	kaci	distance	low
Umpila	far	katyi	distance	low
Umpila	here	ku:na	distance	high
Umpila	there	ku:na-ŋalu	distance	low
Umpila	there	ku:nalu	distance	low
Umpila	here	ku:nama	distance	high
Umpila	there	ku:nan	distance	low
Umpila	short	kupan	size	high
Umpila	there	kuuna-ngalu	distance	low
Umpila	there	kuunalu	distance	low
Umpila	here	kuunama	distance	high
Umpila	there	kuunan	distance	low
Umpila	big	manthati	size	low
Umpila	big	mukamukan	size	low
Umpila	big.	mukamukan, -a	size	low
Umpila	big	mukan	size	low
Umpila	big	mukanci	size	low
Umpila	big	mukantyi	size	low
Umpila	this	ngaqa	distance	high
Umpila	this way	ngiqi-pulu	distance	high
Umpila	here, this	ngiqi, -ma	distance	high
Umpila	that, far	ngungkunaqa	distance	low
Umpila	this?	ŋa7a	distance	high
Umpila	there	ŋa7al	distance	low
Umpila	here	ŋi7i	distance	high
Umpila	this way	ŋi7i-pulu	distance	high
Umpila	here	ŋie	distance	high
Umpila	there (far)	ŋuŋku	distance	low
Umpila	that, far	ŋuŋkuna7a	distance	low
Umpila	this way?	palu	distance	high
Umpila	long	u:ŋku	size	low
Umpila	burrow	u:yin	size	low
Umpila	very far - as distant boat on horizon	wayal	distance	low
Umpila	in this way	ya7u	distance	high
Umpila	near, close	yinycu	distance	high
Umpila	near	yinytyu	distance	high
Tharrkari	thin (object, person)	cupazi	size	high
Tharrkari	small	murtu	size	high
Tharrkari	this	nhika	distance	high
Tharrkari	near, close	nhugu	distance	high
Tharrkari	near	nhuku	distance	high
Tharrkari	here	nyirta	distance	high
Tharrkari	that	ŋula	distance	low
Tharrkari	that	ŋunha	distance	low
Tharrkari	there	ŋunhi	distance	low
Tharrkari	big	partka	size	low
Tharrkari	short	tharta	size	high
Tharrkari	far	thurdiga	distance	low
Tharrkari	far	thurli	distance	low
Tharrkari	far	thurtika	distance	low
Tharrkari	short	tyapa	size	high
Tharrkari	small	tyupa	size	high
Tharrkari	small	tyupa-rti	size	high
Tharrkari	thin (object, person)	tyupatli	size	high
Tharrkari	thin (person, object)	waci	size	high
Tharrkari	long	wadarra	size	low
Tharrkari	long	wanarra	size	low
Tharrkari	long	watarra	size	low
Tharrkari	thin	watyi	size	high
Tharrkari	skinny (erg)	watyiku	size	high
Tharrkari	this	yinha	distance	high
Thanggati	that, there	a'aŋ	distance	low
Thanggati	here	dya	distance	high
Thanggati	yonder	gawandi	distance	low
Thanggati	big	gayan	size	low
Thanggati	long	kurra:rr	size	low
Thanggati	short	kurrmiyn	size	high
Thanggati	big	makiyan	size	low
Thanggati	that	man-Gan	distance	low
Thanggati	that	manGan	distance	low
Thanggati	big	mari	size	low
Thanggati	big	marri	size	low
Thanggati	thin, poor, skinny	murran	size	high
Thanggati	little	na-rang	size	high
Thanggati	little	narang	size	high
Thanggati	that	ŋa'aŋ	distance	low
Thanggati	that	ŋanhi	distance	low
Thanggati	this way	ŋanhiyuwayn	distance	high
Thanggati	there	ŋanta	distance	low
Thanggati	over there	ŋantawin	distance	low
Thanggati	lean	pakampati	size	high
Thanggati	long way, far away	pika:n	distance	low
Thanggati	little, small	puthi	size	high
Thanggati	close, near	tanhuŋ	distance	high
Thanggati	this, here	tarayi	distance	high
Thanggati	this	tatha	distance	high
Thanggati	this	thitiyn	distance	high
Thanggati	this	thiyn	distance	high
Thanggati	distant	wa-ra wa-ra	distance	low
Thanggati	thin	wa-rang	size	high
Thanggati	thin	warang	size	high
Thanggati	near	winima	distance	high
Thanggati	near	winnima	distance	high
Thanggati	thin, poor, skinny	wulaŋ	size	high
Thanggati	big	wutu	size	low
Thanggati	big	wutunayn	size	low
Thanggati	there	yu:ŋ	distance	low
Thanggati	high	yurruŋ	space	low
Thalanyji	far	kathara	distance	low
Thalanyji	small	kuputyu	size	high
Thalanyji	big	mirtali	size	low
Thalanyji	this	nha:	distance	high
Thalanyji	here	nyamu	distance	high
Thalanyji	this way	ŋapararri	distance	high
Thalanyji	big	ŋarnka	size	low
Thalanyji	that	ŋula	distance	low
Thalanyji	that	ŋunha	distance	low
Thalanyji	there	ŋunhi	distance	low
Thalanyji	shallow	panta	space	high
Thalanyji	far	parrara	distance	low
Thalanyji	far	partara	distance	low
Thalanyji	short	thapurla	size	high
Thalanyji	short	thapurlu	size	high
Thalanyji	short	thunthu	size	high
Thalanyji	deep	wakarn	space	low
Thalanyji	deep	wakurn	space	low
Thalanyji	wide	wiliri	size	low
Thalanyji	long	wipiri	size	low
Thalanyji	near	yintha	distance	high
Yingkarta	Big	martie	size	low
Yingkarta	Big	wotka	size	low
Yingkarta	Little	yatyookutkie	size	high
Ritharrngu	little, small	-ganyaŋ7	size	high
Ritharrngu	away, gone away	ba:lay7	distance	low
Ritharrngu	that way	bala	distance	low
Ritharrngu	shallow	barnrdany(7)	space	high
Ritharrngu	far (away, off), distant, long (distance)	barrku	distance	low
Ritharrngu	short	dhuburdu7	size	high
Ritharrngu	short	dhumburn	size	high
Ritharrngu	long, tall	dyaka(7)	size	low
Ritharrngu	near(by), close (to)	galki	distance	high
Ritharrngu	this way, hither (direction towards speaker)	lili	distance	high
Ritharrngu	big [Pl]	ŋanya7ŋanya	size	low
Ritharrngu	that (near distant)	ŋuki	distance	low
Ritharrngu	that (not far)	ŋukin7	distance	low
Ritharrngu	that (far, distant)	ŋuku	distance	low
Ritharrngu	that (far, distant)	ŋukun7	distance	low
Ritharrngu	that (far, distant)	ŋula	distance	low
Ritharrngu	that (near distant)	ŋuli	distance	low
Ritharrngu	that (not far)	ŋulin7	distance	low
Ritharrngu	that way, to there, thither	ŋumbala	distance	low
Ritharrngu	there	ŋuŋ7ŋara	distance	low
Ritharrngu	be away (out of town, on a hunting trip, etc.)	ŋurtthun	distance	low
Ritharrngu	big, large	ŋutu(7)	size	low
Ritharrngu	big, important	rdilkurr(u)	size	low
Ritharrngu	big, lar[Sg]	rdumurr(u)	size	low
Ritharrngu	long, tall	wi:yin(7)	size	low
Ritharrngu	be away	wurdatyun	distance	low
Ritharrngu	this	yaku	distance	high
Ritharrngu	this	yakun7	distance	high
Ritharrngu	this	yakuy	distance	high
Ritharrngu	here	yaŋ7ŋara	distance	high
Ritharrngu	this	yaŋun7	distance	high
Ritharrngu	this (near us)	yiki	distance	high
Ritharrngu	this	yikin7	distance	high
Ritharrngu	big, large	yindi(7)	size	low
Ritharrngu	this	yiŋin7	distance	high
Ritharrngu	small	yu:thu	size	high
Yindjibarndi	near	-atha	distance	high
Yindjibarndi	that way, to do	-kanityirri-	distance	low
Yindjibarndi	Towards (directional allative case)	-kurru	distance	high
Yindjibarndi	That one (topic clitic)	-mpa	distance	low
Yindjibarndi	near	-patha	distance	high
Yindjibarndi	towards	-warta	distance	high
Yindjibarndi	near	-watha	distance	high
Rembarrnga	towards	kumurr	distance	high
Rembarrnga	this way (towards speaker)	kurlup:uh	distance	high
Rembarrnga	that way	kurrah	distance	low
Rembarrnga	that (anaphoric)	n@nta	distance	low
Rembarrnga	this	nahma	distance	high
Rembarrnga	those	nak:unta	distance	low
Rembarrnga	this	nakanh	distance	high
Rembarrnga	this	nanh	distance	high
Rembarrnga	that	nanta	distance	low
Rembarrnga	that	nat:@h	distance	low
Rembarrnga	that, there	nat:@nta	distance	low
Rembarrnga	there	p@nta	distance	low
Rembarrnga	here	pakanh	distance	high
Rembarrnga	here	panh	distance	high
Rembarrnga	here	panta	distance	high
Rembarrnga	there	pat:@h	distance	low
Rembarrnga	there	pat:@nta	distance	low
Rembarrnga	long way	pawuntyah	distance	low
Rembarrnga	far away	payuk:ah	distance	low
Rembarrnga	skinny	pikyarr7-yi	size	high
Rembarrnga	small	tak:u-na	size	high
Rembarrnga	far away	wuntya	distance	low
Yindjibarndi	high	karpa	space	low
Yindjibarndi	small	kupitya	size	high
Yindjibarndi	short	kuta	size	high
Yindjibarndi	short	kutapa	size	high
Yindjibarndi	narrow	kutparn	space	high
Yindjibarndi	far	ma	distance	low
Yindjibarndi	away to	mawu	distance	low
Yindjibarndi	big	mirra	size	low
Yindjibarndi	great	mirraŋa	size	low
Yindjibarndi	long	mirri	size	low
Yindjibarndi	far	mirtamurna	distance	low
Yindjibarndi	near	murna	distance	high
Yindjibarndi	this side	murnakuyu	distance	high
Yindjibarndi	this	na	distance	high
Yindjibarndi	these	naŋarli	distance	high
Yindjibarndi	this (nearest)	nha:	distance	high
Yindjibarndi	here	nurla	distance	high
Yindjibarndi	these	nurŋkirri	distance	high
Yindjibarndi	these	nurŋkuyirri	distance	high
Yindjibarndi	here	nurŋu	distance	high
Yindjibarndi	close to you	nyintala	distance	high
Yindjibarndi	close to me	ŋalhala	distance	high
Yindjibarndi	there	ŋula	distance	low
Yindjibarndi	that one	ŋuna	distance	low
Yindjibarndi	that one	ŋuna opl	distance	low
Yindjibarndi	that (far1)	ŋunha:	distance	low
Yindjibarndi	there	ŋuntu	distance	low
Yindjibarndi	that one	ŋunuw opl	distance	low
Yindjibarndi	shallow	panta	space	high
Yindjibarndi	wide	parrka	size	low
Yindjibarndi	skinny	patya	size	high
Yindjibarndi	deep	purnta	space	low
Yindjibarndi	wide	thatpi	size	low
Yindjibarndi	deep	thurnuŋkurlu	space	low
Yindjibarndi	big	tyilirra	size	low
Yindjibarndi	that (mid-distant)	wala	distance	low
Yindjibarndi	that one	wala:rna	distance	low
Yindjibarndi	that one	wala:rt	distance	low
Yindjibarndi	that one	wala:rtu	distance	low
Yindjibarndi	long	wana	size	low
Yindjibarndi	long	wanarra	size	low
Yindjibarndi	far away	wantawa	distance	low
Yindjibarndi	far	warruwa	distance	low
Yindjibarndi	far	warrwa	distance	low
Yindjibarndi	big	watyikarta	size	low
Yindjibarndi	big	watyirkarta	size	low
Yindjibarndi	long	winpiri	size	low
Yindjibarndi	swinging	wirtiwirti	size	low
Yidiny	wide	kakir	size	low
Yidiny	small	katil	size	high
Yidiny	far	katyi	distance	low
Yidiny	small	kitil	size	high
Yidiny	close to	kunikuni	distance	high
Yidiny	long, tall	kurran	size	low
Yidiny	long, tall	kutakuta	size	low
Yidiny	short, stumpy frog that makes a deafening noise (probably Litoria gracilenta or L. chloris)	kuwi (minya)	size	high
Yidiny	short, stumpy frog that makes a deafening noise (probably Litoria gracilenta or L. chloris)	kuwiy (minya)	size	high
Yidiny	big	ŋalal	size	low
Yidiny	there	ŋuŋku	distance	low
Yidiny	big (used only of eels)	palpityi	size	low
Yidiny	near	piti	distance	high
Yidiny	jerk	taltyi	distance	low
Yidiny	narrow	tyampa	space	high
Yidiny	shallow	tyarrka	space	high
Yidiny	deep (e.g. water, hole, gully)	tyurrkun	space	low
Yidiny	wide (road, camp)	wakarI/A	size	low
Yidiny	thin (e.g. person or animal)	wiki	size	high
Pitta-Pitta	over there	ila:rri	distance	low
Pitta-Pitta	big	maŋkuřa	size	low
Pitta-Pitta	short	marnrtarti	size	high
Pitta-Pitta	deep	mirnrtika	space	low
Pitta-Pitta	Big	mungoora	size	low
Pitta-Pitta	Big	mungora	size	low
Pitta-Pitta	near	muŋkatha	distance	high
Pitta-Pitta	Little	perpeura	size	high
Pitta-Pitta	nearby	piriři	distance	high
Pitta-Pitta	big	pirkili	size	low
Pitta-Pitta	far	purrpu	distance	low
Pitta-Pitta	wide	tharra(wa)	size	low
Pitta-Pitta	little	thuyuyu	size	high
Pitta-Pitta	Little	ti:	size	high
Pitta-Pitta	thin	tyaŋka	size	high
Pitta-Pitta	tall, long	tyuwarri	size	low
Pitta-Pitta	wide	warra	size	low
Pitta-Pitta	far	warrara	distance	low
Pitta-Pitta	big	wima	size	low
Pitta-Pitta	on this side of	yakirli ŋalpa	distance	high
Pitta-Pitta	wide	yarra	size	low
Pintupi-Luritja	short	 murilypa	size	high
Pintupi-Luritja	short	 mutyupurru	size	high
Pintupi-Luritja	big	 nuŋkumunu	size	low
Pintupi-Luritja	thin	 riŋki	size	high
Pintupi-Luritja	thin	 tinyki	size	high
Pintupi-Luritja	short	 tunku	size	high
Pintupi-Luritja	that	 tyi:nya	distance	low
Pintupi-Luritja	thin	 waputa	size	high
Pintupi-Luritja	long	 winmira	size	low
Pintupi-Luritja	narrow	 yutyu	space	high
Pintupi-Luritja	great	 yuwinpa	size	low
Pintupi-Luritja	this side	kalkuni	distance	high
Pintupi-Luritja	huge	karripani	size	low
Pintupi-Luritja	near	kinti	distance	high
Pintupi-Luritja	burrow	kurrumpari	size	low
Pintupi-Luritja	wide	lalypa	size	low
Pintupi-Luritja	wide	lilypi	size	low
Pintupi-Luritja	wide	lipi	size	low
Pintupi-Luritja	away from	ma	distance	low
Pintupi-Luritja	close to death: was	mirrikitya ŋarriŋu	distance	high
Pintupi-Luritja	short	murilypa	size	high
Pintupi-Luritja	short	muru	size	high
Pintupi-Luritja	short	mutu	size	high
Pintupi-Luritja	shortened	mutunu	size	high
Pintupi-Luritja	narrow	numpinpa	space	high
Pintupi-Luritja	little	nuŋku	size	high
Pintupi-Luritja	large	nuŋkumunu	size	low
Pintupi-Luritja	here	nyaŋa	distance	high
Pintupi-Luritja	this (close by)	nyaŋatya	distance	high
Pintupi-Luritja	over there	nyarra	distance	low
Pintupi-Luritja	that one	nyarratya	distance	low
Pintupi-Luritja	burrow	nyarrkalpa	size	low
Pintupi-Luritja	little	nyuyi	size	high
Pintupi-Luritja	here	ŋa:	distance	high
Pintupi-Luritja	to this one	ŋa:kutu	distance	high
Pintupi-Luritja	this	ŋa:nya	distance	high
Pintupi-Luritja	this: close by	ŋa:tya	distance	high
Pintupi-Luritja	this: close by	ŋa:tyanya	distance	high
Pintupi-Luritja	towards	ŋalya	distance	high
Pintupi-Luritja	this side	ŋalyalpa	distance	high
Pintupi-Luritja	near	ŋampal ŋaraŋu	distance	high
Pintupi-Luritja	close, near	ŋamu	distance	high
Pintupi-Luritja	this side	ŋatalpa	distance	high
Pintupi-Luritja	far	paki	distance	low
Pintupi-Luritja	that (mid-distant)	pala	distance	low
Pintupi-Luritja	from that place	palulaŋuru	distance	low
Pintupi-Luritja	that	palunya	distance	low
Pintupi-Luritja	that one died	palunya wantirra ŋarritiŋu	distance	low
Pintupi-Luritja	with that intention	palunyakitya	distance	low
Pintupi-Luritja	from that place	palunyatyanu	distance	low
Pintupi-Luritja	that	parrinya	distance	low
Pintupi-Luritja	from that place	parrinyatyanu	distance	low
Pintupi-Luritja	that	pilunya	distance	low
Pintupi-Luritja	far	pinka	distance	low
Pintupi-Luritja	big	pulka	size	low
Pintupi-Luritja	big	puntu	size	low
Pintupi-Luritja	big	purlka	size	low
Pintupi-Luritja	thin	rakulpa	size	high
Pintupi-Luritja	thin	rampaku	size	high
Pintupi-Luritja	thin	rampi	size	high
Pintupi-Luritja	shallow	tarrtya	space	high
Pintupi-Luritja	long	tawarra	size	low
Pintupi-Luritja	big	tina	size	low
Pintupi-Luritja	large	tina puntu	size	low
Pintupi-Luritja	skinny	tinkatinka	size	high
Pintupi-Luritja	narrow	tinyki	space	high
Pintupi-Luritja	thin person	tinykitinyki	size	high
Pintupi-Luritja	narrow	tipunpa	space	high
Pintupi-Luritja	far	tiwa	distance	low
Pintupi-Luritja	short	tuŋku	size	high
Pintupi-Luritja	that one	tyi:nya	distance	low
Pintupi-Luritja	burrow	tyu:lpa	size	low
Pintupi-Luritja	great	tyukukarrimunu	size	low
Pintupi-Luritja	little	tyukutyuku	size	high
Pintupi-Luritja	far	wanma	distance	low
Pintupi-Luritja	narrow	waputa	space	high
Pintupi-Luritja	long	wara	size	low
Pintupi-Luritja	long	watawara	size	low
Pintupi-Luritja	little	wi:ma	size	high
Pintupi-Luritja	long	wirrmira	size	low
Pintupi-Luritja	over there	yaka	distance	low
Pintupi-Luritja	this: close: previously mentioned	yalaŋa:tya	distance	high
Pintupi-Luritja	over there	yalapanya	distance	low
Pintupi-Luritja	with that/this intention	yalatyikitya	distance	low
Pintupi-Luritja	this side	yaŋarra	distance	high
Pintupi-Luritja	shallow	yaru	space	high
Pintupi-Luritja	near	yila	distance	high
Pintupi-Luritja	big	yuwinpa	size	low
Payungu	distant	kayirri	distance	low
Payungu	far	kayiti	distance	low
Payungu	deep	kulyarn	space	low
Payungu	small	kuputyu	size	high
Payungu	small	kuputyu-murtu	size	high
Payungu	thin	kurrpartu-kutyi	size	high
Payungu	thin	kurrpartukutyi	size	high
Payungu	big	mirtali	size	low
Payungu	big	mirtalipu-rla	size	low
Payungu	big	mirtalipurla	size	low
Payungu	narrow	mutyu	space	high
Payungu	narrow	mutyu-murtu	space	high
Payungu	small	mutyumurtu	size	high
Payungu	here	nyamu	distance	high
Payungu	there	nyirnta	distance	low
Payungu	this way	ŋaparrari	distance	high
Payungu	that	ŋula	distance	low
Payungu	that	ŋunha	distance	low
Payungu	there	ŋunhi	distance	low
Payungu	there	ŋunyi	distance	low
Payungu	shallow	panta	space	high
Payungu	big	parnka	size	low
Payungu	to close	punthu-rla-nma	distance	high
Payungu	that way	thanapartu	distance	low
Payungu	short	thartula	size	high
Payungu	short	thartula-murtu	size	high
Payungu	short	tharturlamurtu	size	high
Payungu	narrow	thunthu	space	high
Payungu	wide	wiliri	size	low
Payungu	long, tall	wipiri	size	low
Payungu	this	yinha	distance	high
Payungu	near, close	yurruka	distance	high
Payungu	near	yurtuka	distance	high
Payungu	near	yurtuka02	distance	high
Yawuru	corresponding to English preposition 'towards'	-kadi	distance	high
Yawuru	towards ?	-lany	distance	high
Yawuru	towards ?	-layin	distance	high
Yawuru	towards	-ŋarn ( -ŋan)	distance	high
Panyjima	small	kupitya	size	high
Panyjima	little ones	kupityarri	size	high
Panyjima	short	kuta	size	high
Panyjima	close by	murna	distance	high
Panyjima	this side	murna-karti	distance	high
Panyjima	close by	murnalpa	distance	high
Panyjima	here	nhaŋu	distance	high
Panyjima	this (near me)	nyiya	distance	high
Panyjima	that (near you)	palaŋu	distance	low
Panyjima	that (near you)	panha	distance	low
Panyjima	to close	thartamarnma	distance	high
Panyjima	big	tyilirra	size	low
Panyjima	long	wanarra	size	low
Panyjima	far	warrpa	distance	low
Yawuru	that	kada	distance	low
Yawuru	those	kada-mbari	distance	low
Yawuru	towards	kadiny	distance	high
Yawuru	far away, distant	kajari	distance	low
Yawuru	away (from here)	kakap	distance	low
Yawuru	away	kakap7	distance	low
Yawuru	to this side	kalampu	distance	high
Yawuru	there	kamba	distance	low
Yawuru	that	kampa	distance	low
Yawuru	that (distant)	karta	distance	low
Yawuru	there	kartakarta	distance	low
Yawuru	over there	kartanykartin	distance	low
Yawuru	far	katyarri	distance	low
Yawuru	short, small, stumpy	konko	size	high
Yawuru	skinny	lalka	size	high
Yawuru	near(by)	lani	distance	high
Yawuru	far away, distant	maṛa	distance	low
Yawuru	narrow	mirt	space	high
Yawuru	short, small	noda	size	high
Yawuru	short	nurta	size	high
Yawuru	this	nya	distance	high
Yawuru	this here	nyada	distance	high
Yawuru	this way	nyakap	distance	high
Yawuru	that	nyala (nyarra)	distance	low
Yawuru	this way	nyalambo	distance	high
Yawuru	this side, in this direction	nyama-ŋan-kadin	distance	high
Yawuru	this side	nyamanykarti(n)	distance	high
Yawuru	this side	nyamaŋanykarti	distance	high
Yawuru	here	nyamba	distance	high
Yawuru	this	nyampa	distance	high
Yawuru	here	nyampakun	distance	high
Yawuru	these	nyaŋa	distance	high
Yawuru	these	nyaŋa-jono	distance	high
Yawuru	that	nyarra ( nyala)	distance	low
Yawuru	that, there	nyo̱no	distance	low
Yawuru	here	pakula	distance	high
Yawuru	shallow	tyata	space	high
Yawuru	burrow	tyikul	size	low
Yawuru	close up (as time)	tyutaŋan+	distance	high
Yawuru	small, little	ubardu	size	high
Yawuru	long, tall, high	weriman	size	low
Yawuru	deep water, open sea	widikara	space	low
Yawuru	big	widu	size	low
Yawuru	big	wirdu	size	low
Yawuru	long, tall	wiriman	size	low
Yawuru	big	wirtu	size	low
Yawuru	little	wupartu	size	high
Yawuru	small, little	wupatyupatyu	size	high
Yawuru	away	yäb	distance	low
Yawuru	thin	yapaly	size	high
Yawuru	wide	yarrparl	size	low
Yawuru	lean	yinyki+	size	high
Yawuru	those	yirrytyurr	distance	low
Pakanh	far	anna-katy:i	distance	low
Pakanh	this	inu	distance	high
Pakanh	that	inuku	distance	low
Pakanh	here	iŋan	distance	high
Pakanh	far, distant	katye	distance	low
Pakanh	short	kotyan	size	high
Pakanh	short	kotyen	size	high
Pakanh	this	ma7a	distance	high
Pakanh	small	manya	size	high
Pakanh	long	o:ŋko	size	low
Pakanh	thin, emaciated	olmpa	size	high
Pakanh	big	pa:pa	size	low
Pakanh	this way, hither	pale	distance	high
Pakanh	near	palla	distance	high
Pakanh	big	papa	size	low
Pakanh	near	tuntu	distance	high
Pakanh	long	uŋkuwa	size	low
Pakanh	small	wayantya / wayintya	size	high
Pakanh	there	yaŋan	distance	low
Paakantyi	this (ERG)	-(i)nurru	distance	high
Paakantyi	this here (ERG)	-(i)thurru	distance	high
Paakantyi	away from	-(u)ntu	distance	low
Paakantyi	towards	-miri	distance	high
Paakantyi	that one (ERG)	-nhurru	distance	low
Paakantyi	away from , ablative	-ntu	distance	low
Paakantyi	that one	(k)inha	distance	low
Paakantyi	this	(k)inhi	distance	high
Paakantyi	that one	(k)inhi) (k)inhu	distance	low
Paakantyi	this one quite close	(k)ithi	distance	high
Paakantyi	this one quite close	(k)ithu	distance	high
Paakantyi	this here	iki	distance	high
Paakantyi	that	inha	distance	low
Paakantyi	this	inhi	distance	high
Paakantyi	over there	intaluku	distance	low
Paakantyi	this way, in this direction	itha-mari	distance	high
Paakantyi	here	ithara	distance	high
Paakantyi	here	itharra	distance	high
Paakantyi	away from here	ithayintu	distance	low
Paakantyi	this	ithi	distance	high
Paakantyi	this way, in this direction	ithimarri	distance	high
Paakantyi	this	ithu	distance	high
Paakantyi	yonder, faraway	ka:rrukaya	distance	low
Paakantyi	yonder	ka:rukaya	distance	low
Paakantyi	near, close by	kanka	distance	high
Paakantyi	here	kanyina	distance	high
Paakantyi	here	kaŋaka	distance	high
Paakantyi	this side of the river	kaŋarra ŋartitya	distance	high
Paakantyi	this side of the river	kaŋura ŋartitya	distance	high
Paakantyi	far away	karapira	distance	low
Paakantyi	a long way, distant	karrapirra	distance	low
Paakantyi	short	kathuka	size	high
Paakantyi	small (B)	katyala	size	high
Paakantyi	little	katyalka	size	high
Paakantyi	narrow, small, little	katyiluku	space	high
Paakantyi	this way	ki:ka-mari	distance	high
Paakantyi	this	ki:ki	distance	high
Paakantyi	right here	ki:kuna	distance	high
Paakantyi	this right here	ki(:)ki	distance	high
Paakantyi	this way, in this direction	kikamari	distance	high
Paakantyi	that	kinha	distance	low
Paakantyi	this quite close	kinhi	distance	high
Paakantyi	here	kinhu	distance	high
Paakantyi	this one, dem. pronoun of (not immediate) proximity	kithi	distance	high
Paakantyi	this one	kithuru	distance	high
Paakantyi	Big	koombeya	size	low
Paakantyi	big, large	kumpatya	size	low
Paakantyi	Little	kurtalooko	size	high
Paakantyi	Little	kutchiloo	size	high
Paakantyi	big	marta	size	low
Paakantyi	short, small	mukutya	size	high
Paakantyi	thin, skinny	nhintantya	size	high
Paakantyi	thin	nhintatya	size	high
Paakantyi	shallow	ŋa:li	space	high
Paakantyi	big	ŋari-ŋara	size	low
Paakantyi	shallow	ŋarniŋa	space	high
Paakantyi	big (G)	ŋarriŋarra	size	low
Paakantyi	thin	ŋi:ntitya	size	high
Paakantyi	this one (G)	ŋinha	distance	high
Paakantyi	here	ŋinhara	distance	high
Paakantyi	here (G)	ŋinharra	distance	high
Paakantyi	long	pa:lurru	size	low
Paakantyi	long	pa:luru	size	low
Paakantyi	a long way	para-miri	distance	low
Paakantyi	far away	parityiri	distance	low
Paakantyi	far away, distant	parityirri	distance	low
Paakantyi	small	parlulu	size	high
Paakantyi	a long way, to a distant place	parramiri	distance	low
Paakantyi	far away, distant	parrityiri	distance	low
Paakantyi	wide	pathara	size	low
Paakantyi	far away	pi:ra	distance	low
Paakantyi	far away	pi:ra-marri	distance	low
Paakantyi	skinny	pirnha-marri	size	high
Paakantyi	far away in the distance	purityiri	distance	low
Paakantyi	a long way, far away (G)	purrityirri	distance	low
Paakantyi	over there, some distance away, further	purru:rra	distance	low
Paakantyi	over there	pururu	distance	low
Paakantyi	close by, near (adv)	thalypa	distance	high
Paakantyi	close together, adjoining	thulu	distance	high
Paakantyi	deep down	thumpa-thumpa	space	low
Paakantyi	deep down	thumpathumpa	space	low
Paakantyi	deep	thumpi-mari	space	low
Paakantyi	deep (of water, river)	thumpimarri	space	low
Paakantyi	that (other) way	ura-mari	distance	low
Paakantyi	close together	warra-warra	distance	high
Paakantyi	there (in the middle distance)	watha	distance	low
Paakantyi	there (in the middle distance)	wathaka	distance	low
Paakantyi	there (in the middle distance)	wathana	distance	low
Paakantyi	that way	wathana:ki	distance	low
Paakantyi	there (in the middle distance)	wathara	distance	low
Paakantyi	there (in the middle distance)	watharra	distance	low
Paakantyi	that one (demonstrative pronoun)	wathu	distance	low
Paakantyi	that way	wathu-mari	distance	low
Paakantyi	that one, in that direction	wathumarri	distance	low
Paakantyi	Big	wertoo	size	low
Paakantyi	big	wirtu	size	low
Paakantyi	here	ya:maka	distance	high
Paakantyi	this way, here in this direction	ya:mari	distance	high
Paakantyi	this way	ya:miri	distance	high
Paakantyi	long	yalthi	size	low
Paakantyi	shallow	yamiri	space	high
Paakantyi	shallow (adj)	yamirri	space	high
Paakantyi	short	yarni	size	high
Paakantyi	that (far away), there (in the distance), then	yuna	distance	low
Paakantyi	that way	yura-mari	distance	low
Nyulnyul	towards	-kapiny	distance	high
Nyulnyul	corresponding to English preposition 'towards'	-kati	distance	high
Nyulnyul	lean	-ma- partaŋak [maman pataŋak]	size	high
Nyulnyul	towards	-matakan	distance	high
Nyulnyul	away	a7rre tya7na	distance	low
Nyulnyul	that, there	apar	distance	low
Nyulnyul	that, there	apo̱n	distance	low
Nyulnyul	here	in-ik	distance	high
Nyulnyul	here	in-ik; nya	distance	high
Nyulnyul	long	iwal	size	low
Nyulnyul	here	kalamp	distance	high
Nyulnyul	little ones	karrampal ineo lakorrok tyen	size	high
Nyulnyul	this (proximal deictic)	kinyiŋk	distance	high
Nyulnyul	this (endophoric reference)	kinyiŋk; pin	distance	high
Nyulnyul	far, distant	ma:ṛ	distance	low
Nyulnyul	far	mar	distance	low
Nyulnyul	small, little, few	morol	size	high
Nyulnyul	little	murrul	size	high
Nyulnyul	small	murrurl	size	high
Nyulnyul	small, little	mururl	size	high
Nyulnyul	long, tall	napirnti	size	low
Nyulnyul	that, there	nyo̱n	distance	low
Nyulnyul	that, there	nyo̱nompa	distance	low
Nyulnyul	in this way	pa:n	distance	high
Nyulnyul	that, there	papar	distance	low
Nyulnyul	that, there	pën	distance	low
Nyulnyul	there	pi:n	distance	low
Nyulnyul	that	pin	distance	low
Nyulnyul	there	pin-ik	distance	low
Nyulnyul	big	pintiny	size	low
Nyulnyul	big	pirntany	size	low
Nyulnyul	that, there (at a distance)	po̱ne	distance	low
Nyulnyul	short, small, little	ropor	size	high
Nyulnyul	short	roporr	size	high
Nyulnyul	short	roporr; rupurr	size	high
Nyulnyul	short	rupurr	size	high
Nyulnyul	near by, approaching	tyamat	distance	high
Nyulnyul	narrow	tyontol	space	high
Nyulnyul	deep water, open sea	witikar	space	low
Nyulnyul	big	worompataŋk	size	low
Nyulnyul	big	wurrunpartaŋk	size	low
Nyulnyul	near(by)	yaŋan	distance	high
Nyulnyul	near(by)	yaŋarn	distance	high
Nyikina	corresponding to English preposition 'towards'	-kati	distance	high
Nyikina	towards	-ŋana	distance	high
Nyikina	long, tall	itany	size	low
Nyikina	high	iwal	space	low
Nyikina	those	ka-nel	distance	low
Nyikina	shallow water (bottom visible)	kalalaŋu	space	high
Nyikina	high	kalp	space	low
Nyikina	that	kam	distance	low
Nyikina	that	kameri	distance	low
Nyikina	that	kameri kam	distance	low
Nyikina	this (endophoric reference)	kamirri	distance	high
Nyikina	that	kan	distance	low
Nyikina	that, there	kanaka	distance	low
Nyikina	there	kankan	distance	low
Nyikina	there, that	kankanka	distance	low
Nyikina	that way	kapak	distance	low
Nyikina	that way, soon	kaparl	distance	low
Nyikina	far away, distant	katyari	distance	low
Nyikina	this (endophoric reference)	kinya	distance	high
Nyikina	deep	kōlo	space	low
Nyikina	far	kunapalapalarr	distance	low
Nyikina	far	kunapit	distance	low
Nyikina	far	kunapit; kunapalapalarr	distance	low
Nyikina	wide, broad, abreast, side by side (as white men walk, usually the natives march one behind another, forming an	markala	size	low
Nyikina	high (voice)	minyara	space	low
Nyikina	narrow	mit	space	high
Nyikina	a burrow	nilamil	size	low
Nyikina	burrow	nilamil; nyat	size	low
Nyikina	deep	nuŋu	space	low
Nyikina	this (proximal deictic)	nya	distance	high
Nyikina	on this side	nya-katin	distance	high
Nyikina	this	nya-pato	distance	high
Nyikina	this	nyartu	distance	high
Nyikina	burrow	nyat	size	low
Nyikina	this	nyatu	distance	high
Nyikina	this way	nyinta	distance	high
Nyikina	this (quite close)	nyiya	distance	high
Nyikina	this (proximal deictic)	nyiya (?= nya)	distance	high
Nyikina	this quite close	nyiya )?= nya)	distance	high
Nyikina	that, there	nyo̱no	distance	low
Nyikina	shallow	ŋaka	space	high
Nyikina	lean	patan	size	high
Nyikina	near, close	peleka	distance	high
Nyikina	near(by)	pilika	distance	high
Nyikina	near(by)	pilita	distance	high
Nyikina	big	pirrmana	size	low
Nyikina	away (as in "go away!"/"shoo!")	pu	distance	low
Nyikina	near(by)	pulu	distance	high
Nyikina	shallow	putarra	space	high
Nyikina	big	putyu	size	low
Nyikina	'big'	talurr	size	low
Nyikina	far	tiyatiya	distance	low
Nyikina	small, little	upa	size	high
Nyikina	short	waŋkota	size	high
Nyikina	short	waŋkurta	size	high
Nyikina	big	wartal	size	low
Nyikina	long, tall, high	weriman	size	low
Nyikina	far	wet	distance	low
Nyikina	deep water, open sea	witikara	space	low
Nyikina	big	witu	size	low
Nyikina	away	yap	distance	low
Nyikina	away from the river, inland (Lucy Marshall)	yuŋu	distance	low
Nyangumarta	long way,	katya	distance	low
Nyangumarta	long,	makanu	size	low
Nyangumarta	burrow	malkatyarra	size	low
Nyangumarta	short	murlku	size	high
Nyangumarta	this,	nyarra	distance	high
Nyangumarta	this	nyuŋu	distance	high
Nyangumarta	that (distant)	ŋurnuŋu	distance	low
Nyangumarta	that (near)	pala	distance	low
Nyangumarta	that way,	palarri	distance	low
Nyangumarta	wide,	parlparri	size	low
Nyangumarta	near	tyalaŋa	distance	high
Nyangumarta	very big	tyarrŋa	size	low
Nyangumarta	near,	waŋka	distance	high
Nyangumarta	slender,	wirtarra	size	high
Nyangumarta	big	wirtu	size	low
Nyangumarta	small	wupartu	size	high
Nyangumarta	shallow,	yakarr	space	high
Nyangumarta	on this side of	yakutyani	distance	high
Nukunu	Big	beena	size	low
Nukunu	this one	kinhi	distance	high
Nukunu	little	kumarti	size	high
Nukunu	big	marnantařa	size	low
Nukunu	big	marnarta	size	low
Nukunu	Little	meekappa	size	high
Nukunu	close, near	mikarla	distance	high
Nukunu	small	milkapa	size	high
Nukunu	short	mukatha	size	high
Nukunu	that one (some distance away	ŋunhi	distance	low
Nukunu	that one (some distance away)	ŋunyi	distance	low
Nukunu	close by	papartaki	distance	high
Nukunu	here	patnhi	distance	high
Nukunu	long	wařaku	size	low
Nukunu	little	watnyi	size	high
Northern Nyangumarta	towards, to	-karti	distance	high
Northern Nyangumarta	towards, to	-kurnu	distance	high
Northern Nyangumarta	deep	kaku	space	low
Northern Nyangumarta	small	karrparta	size	high
Northern Nyangumarta	far away	katya	distance	low
Northern Nyangumarta	long	makanu	size	low
Northern Nyangumarta	long	muntu	size	low
Northern Nyangumarta	short	murlku	size	high
Northern Nyangumarta	thin person	murrtyirn	size	high
Northern Nyangumarta	here	nyarniŋi	distance	high
Northern Nyangumarta	that (out of sight)	nyarra	distance	low
Northern Nyangumarta	there	nyarralaŋa	distance	low
Northern Nyangumarta	this	nyuŋu	distance	high
Northern Nyangumarta	here	nyuŋuŋu	distance	high
Northern Nyangumarta	close up	ŋamparra martatyi	distance	high
Northern Nyangumarta	that (mid distance)	ŋurnu	distance	low
Northern Nyangumarta	that (near)	pala	distance	low
Northern Nyangumarta	there	palaŋa	distance	low
Northern Nyangumarta	wide	palparri	size	low
Northern Nyangumarta	a long way	panapili pani!	distance	low
Northern Nyangumarta	narrow	pirli wupartu	space	high
Northern Nyangumarta	close up	ralyiralyi	distance	high
Northern Nyangumarta	shallow	tyarta	space	high
Northern Nyangumarta	wide	walpurra	size	low
Northern Nyangumarta	close up	waŋka	distance	high
Northern Nyangumarta	very close	waŋkakurlu	distance	high
Northern Nyangumarta	skinny, thin	wililiny	size	high
Northern Nyangumarta	big	wirtu	size	low
Northern Nyangumarta	big	wirtutyapani	size	low
Northern Nyangumarta	far away	wumayi	distance	low
Northern Nyangumarta	small	wupartu	size	high
Northern Nyangumarta	small	wupatyupani	size	high
Northern Nyangumarta	this side of a tree	wurru yakutyarnikarti	distance	high
Northern Nyangumarta	narrow	wutyu	space	high
Northern Nyangumarta	far away	yawarra	distance	low
Yarluyandi	close by	kathu-piři-piři	distance	high
Yarluyandi	small	kunuwarda	size	high
Yarluyandi	there	nhaka	distance	low
Yarluyandi	here	nhati	distance	high
Yarluyandi	long	parra-parra	size	low
Yarluyandi	big	pina	size	low
Yarluyandi	Big	pirma	size	low
Yarluyandi	big	pirna	size	low
Yarluyandi	short	wardu-wardu	size	high
Yarluyandi	far away	warka	distance	low
Yarluyandi	far away (ALL)	warkaŋka	distance	low
Yarluyandi	Little	wolka	size	high
Yarluyandi	there, close by	yarra	distance	high
Yarluyandi	that way	yirra	distance	low
Nhanta	that (Proximate)	ala	distance	low
Nhanta	that (near)	alakanu	distance	low
Nhanta	there	anaki	distance	low
Nhanta	that (distant)	anha	distance	low
Nhanta	away	arramona	distance	low
Nhanta	close, near	atilu	distance	high
Nhanta	there	atu	distance	low
Nhanta	skinny, thin (of legs)	bura:da	size	high
Nhanta	over there	hatuka	distance	low
Nhanta	big	hinta:tyu	size	low
Nhanta	big	i7ya	size	low
Nhanta	here	inaki	distance	high
Nhanta	big	inta	size	low
Nhanta	this	inya	distance	high
Nhanta	this	inykaknu	distance	high
Nhanta	here, to-	itukana	distance	high
Nhanta	deep	muga	space	low
Nhanta	deep	muka	space	low
Nhanta	small, little, light (in weight)	pudi	size	high
Nhanta	Little	pureraber	size	high
Nhanta	small	purri	size	high
Nhanta	short	purtku	size	high
Nhanta	small	puti	size	high
Nhanta	long, tall	wadula	size	low
Nhanta	thin, skinny, lean	wadyinya	size	high
Nhanta	far	witya	distance	low
Nhanta	big	yaku	size	low
Nhanta	there, to-	yaŋkara	distance	low
Nhanta	big	yinta	size	low
Yuwaalaraay	that	-nha	distance	low
Yuwaalaraay	that	-nya	distance	low
Yuwaalaraay	big	-piti	size	low
Yuwaalaraay	little	-thu:l	size	high
Yuwaalaraay	big	.piti	size	low
Yuwaalaraay	small	.thu:l	size	high
Ngiyambaa	TOWARDS	-pi:l	distance	high
Ngiyambaa	YONDER	-y	distance	low
Ngiyambaa	High	Bah-mir	space	low
Ngiyambaa	Low	Boombiah	space	high
Ngiyambaa	shallow 	kana:y	space	high
Ngiyambaa	shallow	kanai	space	high
Ngiyambaa	narrow	karrpan	space	high
Ngiyambaa	thin	kinyarr	size	high
Ngiyambaa	far away	kurra:rr	distance	low
Ngiyambaa	burrow	miŋka	size	low
Ngiyambaa	that	ŋalu	distance	low
Ngiyambaa	narrow	ŋampur	space	high
Ngiyambaa	narrow	ŋampurr	space	high
Ngiyambaa	that	ŋana	distance	low
Ngiyambaa	that	ŋanha	distance	low
Ngiyambaa	that yonder	ŋanha-la	distance	low
Ngiyambaa	that one	ŋanhal-a	distance	low
Ngiyambaa	there	ŋani	distance	low
Ngiyambaa	that yonder	ŋani-kal	distance	low
Ngiyambaa	this	ŋillu	distance	high
Ngiyambaa	thin	ŋimpi-ŋimpi	size	high
Ngiyambaa	this	ŋina	distance	high
Ngiyambaa	that	ŋinha-ki	distance	low
Ngiyambaa	this side	ŋinha-ŋur	distance	high
Ngiyambaa	this	ŋinhi-lana	distance	high
Ngiyambaa	here	ŋini	distance	high
Ngiyambaa	this	ŋinna	distance	high
Ngiyambaa	there	ŋinnilla	distance	low
Ngiyambaa	that	ŋinya-laŋa	distance	low
Ngiyambaa	deep	ŋurampul	space	low
Ngiyambaa	deep	ŋurrampal	space	low
Ngiyambaa	long, tall	pa:mirr	size	low
Ngiyambaa	deep	pamir	space	low
Ngiyambaa	big	papir	size	low
Ngiyambaa	big	papirr	size	low
Ngiyambaa	little	pat:hu-thul	size	high
Ngiyambaa	wide	pik:apa	size	low
Ngiyambaa	Little	poot:e	size	high
Ngiyambaa	low	pumpa	space	high
Ngiyambaa	short	pumpa:	size	high
Ngiyambaa	small	pupay	size	high
Ngiyambaa	little	put:hu	size	high
Ngiyambaa	big	thuruŋal	size	low
Ngiyambaa	this	tit:i	distance	high
Ngiyambaa	big	wan	size	low
Ngiyambaa	slender	wilpurr	size	high
Ngiyambaa	that	winti	distance	low
Ngiyambaa	Near	Wurrah	distance	high
Ngiyambaa	Big	yarriki	size	low
Yanyuwa	wide	antapal	size	low
Yanyuwa	near	arnulu	distance	high
Yanyuwa	thin	kalirrkalirr	size	high
Yanyuwa	thin, becoming	kalirrkalirrintyarra	size	high
Yanyuwa	long	katykal	size	low
Yanyuwa	very big	manpulpu	size	low
Yanyuwa	nearly.	mantya	distance	high
Yanyuwa	here	marnatyi	distance	high
Yanyuwa	here	marni	distance	high
Yanyuwa	that, identified, specific, of aboreal/ abstract class nouns	namaŋatyi	distance	low
Yanyuwa	there (non-specific/ undefined location)	nampa	distance	low
Yanyuwa	deep water	ŋamantyi	space	low
Yanyuwa	right here	ŋaninyantyi	distance	high
Yanyuwa	emaciated	ŋurliŋurli	size	high
Yanyuwa	small amount.	parlaparla	size	high
Yanyuwa	there (specific or known location)	patyi	distance	low
Yanyuwa	for that reason	patyuwarnu	distance	low
Yanyuwa	small one	pulhikiki	size	high
Yanyuwa	little	puyi	size	high
Yanyuwa	small one	puyikiki	size	high
Yanyuwa	deep	rapirapi	space	low
Yanyuwa	high	tarratarra	space	low
Yanyuwa	near	thunuŋku	distance	high
Yanyuwa	close by	tinkitinki	distance	high
Yanyuwa	short	tyamurru	size	high
Yanyuwa	long	tyumanykarra	size	low
Yanyuwa	long way	tyutyu	distance	low
Yanyuwa	long way there.	tyutyunampa	distance	low
Yanyuwa	away	waka	distance	low
Yanyuwa	long.	walarrka	size	low
Yanyuwa	big	walkurra	size	low
Yanyuwa	long	wankarra	size	low
Yanyuwa	thin, loosing weight	wanpamanka	size	high
Yanyuwa	nearby	waŋarni	distance	high
Yanyuwa	thin, becoming	warlirrintyarra	size	high
Yanyuwa	thin	warlirrwarlirr	size	high
Yanyuwa	long	warntuwarntu	size	low
Yanyuwa	small	watyanya	size	high
Yanyuwa	wide	wilala	size	low
Yanyuwa	short	wukulkuthu	size	high
Yanyuwa	short	wukuthu	size	high
Yanyuwa	tall	wularnkarra	size	low
Yanyuwa	shortened	wumuŋkulu	size	high
Yanyuwa	near	wunumparra	distance	high
Yanyuwa	big	wurrirri	size	low
Yanyuwa	small	yumpu	size	high
Yanyuwa	long way	yurrutyurru	distance	low
Ngarluma	short	-kutha]	size	high
Ngarluma	thin, skinny	-pura	size	high
Ngarluma	towards	-tharta	distance	high
Ngarluma	short	kampu	size	high
Ngarluma	Little	kooly-kooly	size	high
Ngarluma	small	kulukulu	size	high
Ngarluma	small	kurlukurlu	size	high
Ngarluma	short	kuta	size	high
Ngarluma	far	ma	distance	low
Ngarluma	away to	maku	distance	low
Ngarluma	Big	mama	size	low
Ngarluma	tall	mantiwaŋka	size	low
Ngarluma	long	marntiwaŋka	size	low
Ngarluma	big	mirrka	size	low
Ngarluma	great	mirrkaŋara	size	low
Ngarluma	far	mirtamurna	distance	low
Ngarluma	close, near	muna	distance	high
Ngarluma	near	muna7-rn	distance	high
Ngarluma	near	murna	distance	high
Ngarluma	near, adjacent	murnamani	distance	high
Ngarluma	here	nhula	distance	high
Ngarluma	this (object)	nhurna	distance	high
Ngarluma	this	nhurtu	distance	high
Ngarluma	these	nurina(rari)	distance	high
Ngarluma	here	nurla	distance	high
Ngarluma	here	nurtu	distance	high
Ngarluma	this	nuru	distance	high
Ngarluma	these	nurukula	distance	high
Ngarluma	1. that way, in that direction	ŋarrapu(r)lu	distance	low
Ngarluma	that way, in that direction	ŋarrapurlu	distance	low
Ngarluma	there	ŋula	distance	low
Ngarluma	this way, in this direction, to this place ( garlba(lgu))	ŋularniku	distance	high
Ngarluma	that one	ŋuna opl	distance	low
Ngarluma	that one (object)	ŋunathalku	distance	low
Ngarluma	that one (removed)	ŋunhu	distance	low
Ngarluma	that one (near addressee) (object ngunathalgu)	ŋunthal	distance	low
Ngarluma	there	ŋuntu	distance	low
Ngarluma	that one	ŋunu	distance	low
Ngarluma	that way	ŋunukurru	distance	low
Ngarluma	that one (object)	ŋurna	distance	low
Ngarluma	thin, skinny	palya	size	high
Ngarluma	wide	parlka	size	low
Ngarluma	wide	pirliya	size	low
Ngarluma	deep	purnta	space	low
Ngarluma	far away	walkupa	distance	low
Ngarluma	far away	walykupa	distance	low
Ngarluma	long	warnarra	size	low
Ngarluma	far	warrpa	distance	low
Ngarluma	very far	warrpa-wuntu	distance	low
Ngarluma	1. small 3 inch red animal, makes pile of stones and  lives in it	warrura	size	high
Ngarluma	thin person	wipiri	size	high
Ngarla	towards	-karni	distance	high
Ngarla	small	kamparra	size	high
Ngarla	short (of a person)	kapurli	size	high
Ngarla	big	kartu	size	low
Ngarla	Little	kumparra	size	high
Ngarla	long,	makanu	size	low
Ngarla	close together	marna-mani	distance	high
Ngarla	big	muŋkarra	size	low
Ngarla	here	nyanta	distance	high
Ngarla	this side of	nyanta-karti	distance	high
Ngarla	here	nyaŋu	distance	high
Ngarla	this one	nyayi	distance	high
Ngarla	here	nyayi-ŋka	distance	high
Ngarla	that one (distant)	ŋunyi	distance	low
Ngarla	there	ŋunyi-ŋka	distance	low
Ngarla	that one (near)	palakarni	distance	low
Ngarla	there (nearby)	palakarni-ŋka	distance	low
Ngarla	close, near	panta	distance	high
Ngarla	low, (of a person ), stooped, bent down ( e.g., to avoid being seen)	puntu	space	high
Ngarla	deep water	tyaramarra	space	low
Ngarla	far away	tyatyukarra	distance	low
Ngarla	huge	wanakurru	size	low
Ngarla	narrow	wulpurn	space	high
Ngarla	big, fat emu	yalkirrira	size	low
Ngarla	far away	yampirn	distance	low
Ngarla	Big	yaroo	size	low
Ngarla	far away	yarrka	distance	low
Ngarla	big	yarru	size	low
Ngarinyman	shallow (water)	kalytya	space	high
Ngarinyman	long way out, further that way	kapartak	distance	low
Ngarinyman	long way, a long distance	kari	distance	low
Ngarinyman	that way, that direction - used as an accompaniment to pointing in a certain direction towards a place	kati	distance	low
Ngarinyman	close up, a short distance, not far	katyuparri	distance	high
Ngarinyman	thin	larrkaty	size	high
Ngarinyman	here, this	murla	distance	high
Ngarinyman	this one (proximate)	nyama	distance	high
Ngarinyman	this one (proximate)	nyawa	distance	high
Ngarinyman	that one (distal)	nyila	distance	low
Ngarinyman	big	ŋamanyan	size	low
Ngarinyman	big	parayi	size	low
Ngarinyman	close up linyard, low fire getting close to being ashes	parlarr	distance	high
Ngarinyman	deep (one) (e.g. of burial hole (6ft approx) or of deep waterhole in creek)	tarlukurru	space	low
Ngarinyman	very big	tyaŋkakarni	size	low
Ngarinyman	short	tyumpuk	size	high
Ngarinyman	long	tyuwal	size	low
Ngarinyman	long and slender (of river red gum leaves)	tyuwaltyuwal	size	high
Ngarinyman	close up, near by	witykuparri	distance	high
Ngarinyman	for that	yala-wu	distance	low
Ngarinyman	little	yapakarru	size	high
Ngarinyman	little (possibly affectionate term e.g. as applied to kid)	yapanya	size	high
Ngarinyman	little (most common form of this word)	yapawurru	size	high
Ngarinyman	little ones	yapayapa	size	high
Ngarinyman	long way, a long distance	yikili	distance	low
Ngardily	away from speaker	-rra	distance	low
Ngardily	big	kirda	size	low
Ngardily	that	kutya	distance	low
Ngardily	this side of LOC(?)	kutyarniŋinti	distance	high
Ngardily	small	lamparn	size	high
Ngardily	a long way away +LOC???	marriyawu	distance	low
Ngardily	burrow	pirdi	size	low
Ngardily	that	tyaŋu	distance	low
Ngardily	long	tyuwal	size	low
Ngardily	near	warriri	distance	high
Ngardily	that one	yala	distance	low
Ngardily	small	yampa	size	high
Ngardily	big	yampi	size	low
Ngardily	small	yita	size	high
Ngardily	short??	yitakarrikarri	size	high
Ngamini	towards	-ŋka	distance	high
Ngamini	skinning	[r]tama[r]tamarla	size	high
Ngamini	away from	irra	distance	low
Ngamini	near, close	karakara	distance	high
Ngamini	away	kurru	distance	low
Ngamini	skinny	marniwaŋku	size	high
Ngamini	wide, broad	maru	size	low
Ngamini	skinny	matna	size	high
Ngamini	small, little	muruwarli	size	high
Ngamini	that (fem)	n[h]akatu	distance	low
Ngamini	there	naka	distance	low
Ngamini	this	nakatu	distance	high
Ngamini	that (acc)	nanana	distance	low
Ngamini	that	nanpa	distance	low
Ngamini	that	nanpu	distance	low
Ngamini	that	nanřiya	distance	low
Ngamini	that (woman)	nařawa	distance	low
Ngamini	this	naya	distance	high
Ngamini	here	nayařu	distance	high
Ngamini	here	nayatu	distance	high
Ngamini	there	nhaka	distance	low
Ngamini	that way	nhawarra	distance	low
Ngamini	that (acc)	ninakatu	distance	low
Ngamini	that (acc)	ninapařa	distance	low
Ngamini	deep, hollowed	ŋarli	space	low
Ngamini	stout, obese, fat	parkumaru	size	low
Ngamini	long	payaři	size	low
Ngamini	long	payiři	size	low
Ngamini	big	pirna	size	low
Ngamini	long	puŋna	size	low
Ngamini	a long way away	wařata	distance	low
Ngamini	high	warili	space	low
Ngamini	short?	wartu	size	high
Ngamini	Little	wokka	size	high
Ngamini	little	wolka	size	high
Ngamini	wide	worata	size	low
Ngamini	short	wordu	size	high
Ngamini	narrow	wuldru	space	high
Ngamini	high	wutyu	space	low
Ngamini	on this side	yenakaiyiri	distance	high
Ngamini	thin, lean, slim	yiraŋa	size	high
Ngamini	away, gone	yirra	distance	low
Ngamini	long	yuri	size	low
Narungga	Little	dookoody	size	high
Narungga	small	kitya	size	high
Narungga	big, fat, rich, healthy	marna	size	low
Narungga	Big	mirna	size	low
Narungga	those	ŋunaku	distance	low
Narungga	away	ŋunta	distance	low
Narungga	here	parni	distance	high
Narungga	short	partu	size	high
Narungga	big	thawara	size	low
Narungga	little, small	thukkutya	size	high
Narungga	small	tu:kutya	size	high
Narungga	narrow	warltu	space	high
Narungga	long	wikili	size	low
Narungga	deep water	willala	space	low
Narungga	shallow water	witli	space	high
Yuwaalaraay	deep water	ka:wa:	space	low
Yuwaalaraay	shallow	kana:y	space	high
Yuwaalaraay	deep	kanatha:	space	low
Yuwaalaraay	deep	kurru:pa:	space	low
Yuwaalaraay	near	kuwi:n	distance	high
Yuwaalaraay	near	kuwi:npa:	distance	high
Yuwaalaraay	close to a fire	kuwi:nparra:n	distance	high
Yuwaalaraay	long	kuya:rr	size	low
Yuwaalaraay	wide	mankamanka	size	low
Yuwaalaraay	there (close)	marrama	distance	low
Yuwaalaraay	near	milan	distance	high
Yuwaalaraay	these	nalkalka	distance	high
Yuwaalaraay	that	nama	distance	low
Yuwaalaraay	that	namma	distance	low
Yuwaalaraay	those	namma kalka	distance	low
Yuwaalaraay	this	nhalay	distance	high
Yuwaalaraay	that	nhama	distance	low
Yuwaalaraay	that	nhamali	distance	low
Yuwaalaraay	That	Numma	distance	low
Yuwaalaraay	short	ŋa:lu:rr	size	high
Yuwaalaraay	there	ŋa:rri	distance	low
Yuwaalaraay	over there (that way)	ŋa:rrikulay	distance	low
Yuwaalaraay	over there	ŋa:rrima	distance	low
Yuwaalaraay	over there (that way)	ŋa:rrimali	distance	low
Yuwaalaraay	that	ŋa:rrma	distance	low
Yuwaalaraay	this	ŋalai	distance	high
Yuwaalaraay	lean	ŋanpi-y	size	high
Yuwaalaraay	lean	ŋanpima-li	size	high
Yuwaalaraay	over there (other side)	ŋarra:kulay	distance	low
Yuwaalaraay	high	ŋarripa:	space	low
Yuwaalaraay	there	ŋiyarrma	distance	low
Yuwaalaraay	that	ŋu:ma	distance	low
Yuwaalaraay	here	ŋuwa	distance	high
Yuwaalaraay	this side	ŋuwakili	distance	high
Yuwaalaraay	here (hereabouts)	ŋuwalay	distance	high
Yuwaalaraay	there	ŋuwama	distance	low
Yuwaalaraay	distant	palima	distance	low
Yuwaalaraay	small	patyin	size	high
Yuwaalaraay	far away	piu	distance	low
Yuwaalaraay	long way	piyu:	distance	low
Yuwaalaraay	small	pupa:y	size	high
Yuwaalaraay	big	purrul	size	low
Yuwaalaraay	thin	puyapuya	size	high
Yuwaalaraay	short	puyatu:l	size	high
Yuwaalaraay	this way	tha:y	distance	high
Yuwaalaraay	short	thampi	size	high
Yuwaalaraay	big	thampityu:l	size	low
Yuwaalaraay	small	thuka:y	size	high
Yuwaalaraay	narrow	wa:wul	space	high
Muruwari	this side of the river	karany	distance	high
Muruwari	deep	ki:wa	space	low
Muruwari	small	kityu	size	high
Muruwari	far away	kuare	distance	low
Muruwari	thin	kuntyarra	size	high
Muruwari	far	kuwarri	distance	low
Muruwari	shallow water	ma:rany	space	high
Muruwari	over there	narri	distance	low
Muruwari	this	nhu:	distance	high
Muruwari	this side of (river)	nhuparany	distance	high
Muruwari	that	nhura	distance	low
Muruwari	that	nhurra	distance	low
Muruwari	there	nhuɾa	distance	low
Muruwari	(look) here	nuwa	distance	high
Muruwari	over there some distance away	ŋara	distance	low
Muruwari	close to or close by	ŋarlu	distance	high
Muruwari	here	ŋaɾi	distance	high
Muruwari	over there	ŋaɾiya	distance	low
Muruwari	narrow	ŋumpu	space	high
Muruwari	long	pantarra	size	low
Muruwari	burrow (lit. a pierced (dug out) hole)	piŋkul-ti:ny	size	low
Muruwari	thin person	pu:tya:	size	high
Muruwari	over there ()	talu	distance	low
Muruwari	big	tha:ta	size	low
Muruwari	towards	thayin	distance	high
Muruwari	a long way behind	turru-ŋka	distance	low
Muruwari	near	wani	distance	high
Muruwari	long way out	wi:yal	distance	low
Muruwari	short	wutha	size	high
Muruwari	that way	yala	distance	low
Muruwari	over there, across there	yalu	distance	low
Yandruwandha	that way	ilayarndu	distance	low
Yandruwandha	that	intyadu	distance	low
Yandruwandha	near	kaka	distance	high
Yandruwandha	near	kakaldra	distance	high
Yandruwandha	shallow	kanda	space	high
Yandruwandha	high	kandra	space	low
Yandruwandha	over there	kanta	distance	low
Yandruwandha	small, little	kiwani	size	high
Yandruwandha	deep	kudru	space	low
Yandruwandha	deep	kuku	space	low
Yandruwandha	long	marrpu	size	low
Yandruwandha	long	marrpuwithi	size	low
Yandruwandha	thin	mukukarta	size	high
Yandruwandha	there	nhaka	distance	low
Yandruwandha	here	nhiŋgi	distance	high
Yandruwandha	there	nhiŋgiwa	distance	low
Yandruwandha	here	nhiŋgiyi	distance	high
Yandruwandha	there	nhiŋgudu	distance	low
Yandruwandha	there	nhiŋguwa	distance	low
Yandruwandha	over there	nhiŋguwa kanta	distance	low
Yandruwandha	here	nhuku	distance	high
Yandruwandha	here	nhukuyi	distance	high
Yandruwandha	this	nhuliyi	distance	high
Yandruwandha	that	nhuludu	distance	low
Yandruwandha	this	nhuluyi	distance	high
Yandruwandha	this	nhuniyi	distance	high
Yandruwandha	that	nhunudu	distance	low
Yandruwandha	this	nhunuyi	distance	high
Yandruwandha	that	nhutyadu	distance	low
Yandruwandha	there	ninki	distance	low
Yandruwandha	here	ninkiyi	distance	high
Yandruwandha	this	nunuru	distance	high
Yandruwandha	deep water	ŋapakuna	space	low
Yandruwandha	thin	ŋawada	size	high
Yandruwandha	long	payirri	size	low
Yandruwandha	big	pirna	size	low
Yandruwandha	Little	poolya	size	high
Yandruwandha	little	pulya	size	high
Yandruwandha	Big	puma	size	low
Yandruwandha	small	purla	size	high
Yandruwandha	those	thanadu	distance	low
Yandruwandha	these	thanayi	distance	high
Yandruwandha	those	thanhadu	distance	low
Yandruwandha	these	thanhayi	distance	high
Yandruwandha	narrow	uldru	space	high
Yandruwandha	Big	uli	size	low
Yandruwandha	short	warnta	size	high
Yandruwandha	this way	yada	distance	high
Yandruwandha	that way	yarndu	distance	low
Yandruwandha	wide	yarra	size	low
Yandruwandha	wide, broad	yerra	size	low
Yandruwandha	far	yundra	distance	low
Mudburra	shallow	kalytya	space	high
Mudburra	long way, far off	kari	distance	low
Mudburra	near  (also lurrba)	katyupari	distance	high
Mudburra	thin, got no big belly, no weight	kurtpari	size	high
Mudburra	this way	kuwanytyala	distance	high
Mudburra	these	kuwarri	distance	high
Mudburra	this way	kuyanytyarla	distance	high
Mudburra	for that reason, ?	kuyaŋka	distance	low
Mudburra	skinny	larrkatya	size	high
Mudburra	long (of head hair)	marrimarri	size	low
Mudburra	thin	mayiwaŋka	size	high
Mudburra	here	mila	distance	high
Mudburra	this, here	minya	distance	high
Mudburra	this one	minyakarta	distance	high
Mudburra	these?	minyarra	distance	high
Mudburra	here	mula	distance	high
Mudburra	this, here	murlu	distance	high
Mudburra	this	nyama	distance	high
Mudburra	this ?	nyampa	distance	high
Mudburra	this	nyana	distance	high
Mudburra	that ?	nyani	distance	low
Mudburra	shallow	nyinyinpari	space	high
Mudburra	this, here	ŋinya	distance	high
Mudburra	lean	palyap kayini	size	high
Mudburra	deep ?	paŋanyku	space	low
Mudburra	over there, long way	parrparta	distance	low
Mudburra	deep	tartalya	space	low
Mudburra	big, important	titya	size	low
Mudburra	short	tuŋkutya	size	high
Mudburra	deep (water)	tyilkana	space	low
Mudburra	deep	tyirrkarna	space	low
Mudburra	deep	tyurrku	space	low
Mudburra	long, tall	wilirla	size	low
Mudburra	small	wunyu	size	high
Mudburra	that (not used)	yala	distance	low
Mudburra	that (not used)	yali	distance	low
Mudburra	those (plu. of yali)	yalirra	distance	low
Mudburra	far	yi:kayi:ka	distance	low
Mirniny	small	burdu	size	high
Mirniny	big	dunnal	size	low
Mirniny	thin person	kararra	size	high
Mirniny	away from the camp	kayala	distance	low
Mirniny	short	kurrartu	size	high
Mirniny	big	magulu	size	low
Mirniny	big	makurlu	size	low
Mirniny	that	minya	distance	low
Mirniny	small	muŋan	size	high
Mirniny	here (locative)	nakartu	distance	high
Mirniny	here (locative)	naku(rt)u	distance	high
Mirniny	wide	nanytyin	size	low
Mirniny	far	ngalguny garala	distance	low
Mirniny	this	nhakartu	distance	high
Mirniny	far	ŋalkunykarrala	distance	low
Mirniny	there	pala	distance	low
Mirniny	that way	palarri	distance	low
Mirniny	this (locative)	panu	distance	high
Mirniny	this (locative)	para	distance	high
Mirniny	that one	parru(nha)	distance	low
Mirniny	small	purtu	size	high
Mirniny	big	thanal	size	low
Mirniny	that way	thartu	distance	low
Mirniny	big	thulkala	size	low
Mirniny	little	wandy	size	high
Mirniny	long	warany	size	low
Mirniny	long	wirtiny	size	low
Mirniny	near	yamarti	distance	high
Mirniny	far	yaŋala	distance	low
Mirniny	far	yaŋalha	distance	low
Mirniny	here (allative)	yuli	distance	high
Mirniny	here (allative)	yulu	distance	high
Mirniny	this way	yurlu	distance	high
Miriwoong	so big that it reaches the sky	kaltyaŋtyiyanta	size	low
Miriwoong	long way, another country	kamali	distance	low
Miriwoong	bad, thin, useless	kelkaŋ	size	high
Miriwoong	skinny, bone bugger (goanna)	larrkatyaŋ	size	high
Miriwoong	long way, better	marrayity	distance	low
Miriwoong	there	matham	distance	low
Miriwoong	very big	nampurariny	size	low
Miriwoong	go/be close	ntyamamaŋa wumaya	distance	high
Miriwoong	there	ŋana	distance	low
Miriwoong	here	ŋanayi	distance	high
Miriwoong	that one (demonstrative pronoun)	ŋantyaŋ	distance	low
Miriwoong	this one (demonstrative pronoun)	ŋantyayiŋ	distance	high
Miriwoong	big	ŋerrekuwuŋ	size	low
Miriwoong	there	perra	distance	low
Miriwoong	that one	perraŋ	distance	low
Miriwoong	here	perrayi	distance	high
Miriwoong	this one	perrayiŋ	distance	high
Miriwoong	in this way	perrayipiny	distance	high
Miriwoong	be there	purakep kaniya	distance	low
Miriwoong	that way, just like now	puwurrumpintya	distance	low
Miriwoong	low (e.g. branch of tree)	teluwaŋ	space	high
Miriwoong	near (Gadj)	thaŋanta	distance	high
Miriwoong	deep	thetaruŋ	space	low
Miriwoong	close by	thumpukak	distance	high
Miriwoong	high	timat	space	low
Miriwoong	short, thick	tutpuŋ	size	high
Miriwoong	tall (man) (n/adj)	tyaluŋuruŋ	size	low
Miriwoong	long	tyurrkuwiyileŋ	size	low
Miriwoong	skinny	wulparukaŋ	size	high
Miriwoong	short	wumpetkiŋ	size	high
Miriwoong	tall (adj- of tree), tall tree (any tall tree)	yalarin	size	low
Mayi-Yapi	small	(kata)	size	high
Mayi-Yapi	close up	beerha	distance	high
Mayi-Yapi	small	jallo	size	high
Mayi-Yapi	this, here	kula	distance	high
Mayi-Yapi	this, here	kuluyn	distance	high
Mayi-Yapi	this, here	kunama	distance	high
Mayi-Yapi	this, here	kunu	distance	high
Mayi-Yapi	this, here	kunu ~ kunama ~ kuluny ~ kula	distance	high
Mayi-Yapi	Little	kut:ah	size	high
Mayi-Yapi	Here	ma	distance	high
Mayi-Yapi	thin	mathee	size	high
Mayi-Yapi	tall	ngural	size	low
Mayi-Yapi	long, tall	ŋural	size	low
Mayi-Yapi	close, near	pirra	distance	high
Mayi-Yapi	short	thaggo	size	high
Mayi-Yapi	short	thaku	size	high
Mayi-Yapi	small	tyalu	size	high
Mayi-Yapi	Little	tyhalloo	size	high
Mayi-Yapi	Here	tyoona	distance	high
Mayi-Yapi	this side	walikol	distance	high
Mayi-Yapi	This side	wallekul	distance	high
Mayi-Yapi	big	wanyirr	size	low
Mayi-Yapi	big	wine yeer	size	low
Mayi-Yapi	Big	winyeer	size	low
Mayi-Yapi	far away	woolloo	distance	low
Mayi-Yapi	that, far	wulu	distance	low
Mayi-Yapi	Big	yak:oon	size	low
Mayi-Yapi	big	yakuyn	size	low
Mathi-Mathi	there	kayu	distance	low
Mathi-Mathi	here	kiki	distance	high
Mathi-Mathi	this	kili	distance	high
Mathi-Mathi	here	kima	distance	high
Mathi-Mathi	this	kinhi	distance	high
Mathi-Mathi	this	kiwi	distance	high
Mathi-Mathi	near	nhiwi-nhiwi	distance	high
Mathi-Mathi	there	nhuki	distance	low
Mathi-Mathi	that	nhunhi	distance	low
Mathi-Mathi	little/short	panthiŋi	size	high
Mathi-Mathi	Little	parnikam	size	high
Mathi-Mathi	long/tall, large	taŋi	size	low
Mathi-Mathi	long/tall, large	thulaŋki	size	low
Mathi-Mathi	Big	wirtoor	size	low
Mathi-Mathi	large/big	withul	size	low
Yalarnnga	Little	barleloo	size	high
Yalarnnga	high	kankati	space	low
Yalarnnga	shallow (H)	karawara	space	high
Yalarnnga	that one	latya	distance	low
Yalarnnga	big	maŋkura	size	low
Yalarnnga	here	ninyi	distance	high
Yalarnnga	skinny	ŋantyi	size	high
Yalarnnga	skinny	ŋanytyi	size	high
Yalarnnga	small	parlurlu	size	high
Yalarnnga	short	pinhthatha	size	high
Yalarnnga	short	pintdatda	size	high
Yalarnnga	tall, long	piyarri	size	low
Yalarnnga	narrow	tyalkili	space	high
Yalarnnga	big	tyanu	size	low
Yalarnnga	that way	walayi	distance	low
Yalarnnga	that way	walayu	distance	low
Yalarnnga	close, near	walŋarra	distance	high
Yalarnnga	close, near	wanŋarra	distance	high
Yalarnnga	this way, like this	wayilarri	distance	high
Yalarnnga	to be away	wula	distance	low
Yalarnnga	away	wulkari	distance	low
Yalarnnga	away	wurrkayu	distance	low
Yalarnnga	Big	yannoo	size	low
Yalarnnga	big	yanu	size	low
Yalarnnga	deep	yara'wali	space	low
Yalarnnga	deep	yarawali	space	low
Yalarnnga	far	yarrka	distance	low
Martu Wangka	deep (M)	kaninypa	space	low
Martu Wangka	deep	kaninypa (m)	space	low
Martu Wangka	big	karlka	size	low
Martu Wangka	daytime hunting trip	karrila	distance	low
Martu Wangka	shallow, softly	katu	space	high
Martu Wangka	close, nearby	kinti	distance	high
Martu Wangka	short	kuta	size	high
Martu Wangka	wide	lipi	size	low
Martu Wangka	away, away from	ma:	distance	low
Martu Wangka	away from the speaker	ma:- (m)	distance	low
Martu Wangka	away from one's family	manytyarra	distance	low
Martu Wangka	big	matyu	size	low
Martu Wangka	deep	mulytyu	space	low
Martu Wangka	distant	munkarra	distance	low
Martu Wangka	skinny, thin	murrtyinpa	size	high
Martu Wangka	short	mutyurnpa	size	high
Martu Wangka	that, in the distance	nyarra	distance	low
Martu Wangka	here!	nyi:	distance	high
Martu Wangka	low	nyirri	space	high
Martu Wangka	this one	ŋa:	distance	high
Martu Wangka	this one (nearby)	ŋa:nya	distance	high
Martu Wangka	close, nearby	ŋamu	distance	high
Martu Wangka	high, up	ŋarnawarra	space	low
Martu Wangka	there (M)	pala	distance	low
Martu Wangka	there (may be used as an interjection)	pala (m)	distance	low
Martu Wangka	that one	palunya	distance	low
Martu Wangka	skinny, thin	takarnpa	size	high
Martu Wangka	become skinny	tarrkarnu	size	high
Martu Wangka	to close up stomach incision (of game after removal of intestines)	tipinypuŋu	distance	high
Martu Wangka	close up stomach incision	tipinytyunu	distance	high
Martu Wangka	far away	tiwa	distance	low
Martu Wangka	away from the mob	tyapirrpa	distance	low
Martu Wangka	small, little	tyapu	size	high
Martu Wangka	big (M)	tyarlu	size	low
Martu Wangka	big	tyarlu (m)	size	low
Martu Wangka	that one nearby (mid-distant)	tyi:	distance	low
Martu Wangka	overweight	tyinytyimama	size	low
Martu Wangka	this way	tyiŋulpa	distance	high
Martu Wangka	small, little	tyuku	size	high
Martu Wangka	little ones	tyukunytyukunypa	size	high
Martu Wangka	small, little	tyuli	size	high
Martu Wangka	little ones	tyuliny-tyulinypa	size	high
Martu Wangka	big, large	tyuma	size	low
Martu Wangka	close by (M)	tyuŋulkirra	distance	high
Martu Wangka	close by (to sit close by somebody)	tyuŋulkirra (m)	distance	high
Martu Wangka	to close up	tyuturnu	distance	high
Martu Wangka	become closed	tyuturriŋu	distance	high
Martu Wangka	long, tall	warlpukurru	size	low
Martu Wangka	long way	warnma	distance	low
Martu Wangka	far away	wirrili	distance	low
Martu Wangka	narrow	wutyu	space	high
Martu Wangka	close to the speaker	yaŋarra	distance	high
Martu Wangka	big (M)	yuwinypa	size	low
Martu Wangka	big	yuwinypa (m)	size	low
Margany	Little	aoodjirro aburoo	size	high
Margany	here	ina	distance	high
Margany	on this side	inarti	distance	high
Margany	here	ini	distance	high
Margany	far	kamparri	distance	low
Margany	small	kapuny	size	high
Margany	short	kupu	size	high
Margany	up there, high	kurara	space	low
Margany	that	nhuwa	distance	low
Margany	those	nhuwanytyata	distance	low
Margany	that (mentioned before)	ŋarrany	distance	low
Margany	over there	ŋupany	distance	low
Margany	that one	pala	distance	low
Margany	deep	parta	space	low
Margany	narrow	thutyu	space	high
Margany	big	wanpa	size	low
Margany	near, close	wina	distance	high
Margany	flat, shallow	yatparlany	space	high
Margany	Big	yoongo	size	low
Mangala	corresponding to English preposition 'towards'	-kati	distance	high
Mangala	towards	-kunu	distance	high
Mangala	near	-marta	distance	high
Mangala	deep	kaku	space	low
Mangala	small	kiwiny	size	high
Mangala	short	kunku	size	high
Mangala	short	kuŋka	size	high
Mangala	short	kuŋu	size	high
Mangala	near	marnpa	distance	high
Mangala	big	marraly	size	low
Mangala	far	marri	distance	low
Mangala	big	mika	size	low
Mangala	deep	nana	space	low
Mangala	this [cf %nyaltu%] (N)	nyalartu	distance	high
Mangala	this side	nyalatu/nyaltu-kati	distance	high
Mangala	this	nyaltu	distance	high
Mangala	far	ŋatyarri	distance	low
Mangala	 this	pani; payi-ŋku	distance	high
Mangala	that	pantu	distance	low
Mangala	this	parni	distance	high
Mangala	deep	piti	space	low
Mangala	big	pulka	size	low
Mangala	low	puntya	space	high
Mangala	big	purlka	size	low
Mangala	thin person	rawurr	size	high
Mangala	deep	tapuru	space	low
Mangala	shallow water	tyata	space	high
Mangala	shallow	tyatamata	space	high
Mangala	far	waku	distance	low
Mangala	this side	walpani	distance	high
Mangala	wide	walpura	size	low
Mangala	short	waŋkuta	size	high
Mangala	long	wilpirr	size	low
Mangala	small	wipiti	size	high
Mangala	little	wirrpa	size	high
Mangala	far	wit	distance	low
Mangala	narrow	wurrtyu	space	high
Mangala	this way	yakarnikarra	distance	high
Mangala	skinny	yakurrmata	size	high
Mangala	this	yala	distance	high
Mangala	these	yalarra	distance	high
Mangala	that	yalartu	distance	low
Mangala	these	yalati	distance	high
Mangala	this	yaltu	distance	high
Mangala	near	yaŋarra	distance	high
Mangala	long	yirtany	size	low
Mangala	high	yitan; yitany	space	low
Mangala	far	yulara	distance	low
Mangala	far	yularra	distance	low
Malyangapa	Little	bumpata	size	high
Malyangapa	Little	kichirlco	size	high
Malyangapa	short	murta	size	high
Malyangapa	long	palurru	size	low
Malyangapa	Big	parooro	size	low
Malyangapa	big	pirna	size	low
Malyangapa	Little	pumpa	size	high
Malyangapa	small	pumpatha	size	high
Malyangapa	far away	wagura	distance	low
Malyangapa	Little	wakkarraka	size	high
Malyangapa	Big	wilto	size	low
Malkana	far	katyirri	distance	low
Malkana	far away	kayirri	distance	low
Malkana	near	kurakayiri	distance	high
Malkana	deep water	muka	space	low
Malkana	here, this, this one	narla	distance	high
Malkana	short	puka	size	high
Malkana	small	puri puri	size	high
Malkana	away	thali	distance	low
Malkana	big	warapati	size	low
Malkana	little, small	warawara	size	high
Malkana	Little	warra	size	high
Malkana	Big	Wiberry	size	low
Malkana	big	wiperry	size	low
Malkana	long, tall	wulata	size	low
Malkana	near	wulawala	distance	high
Malkana	near, close by	wuluwala/kurakayiri	distance	high
Malkana	near, close by	wurlawurla	distance	high
Malkana	this side	wuro tyuro	distance	high
Kuuku-Ya'u	shallow	atya	space	high
Kuuku-Ya'u	wide	ityi	size	low
Kuuku-Ya'u	far	katyi	distance	low
Kuuku-Ya'u	deep	kulu	space	low
Kuuku-Ya'u	short	kupana	size	high
Kuuku-Ya'u	big	mukan	size	low
Kuuku-Ya'u	there	ŋa7a	distance	low
Kuuku-Ya'u	thin - 1	ŋanthaŋantha	size	high
Kuuku-Ya'u	here	ŋi7i	distance	high
Kuuku-Ya'u	this way	ŋi7iku	distance	high
Kuuku-Ya'u	over there/there yonder	ŋuŋku	distance	low
Kuuku-Ya'u	this side	paluku	distance	high
Kuuku-Ya'u	narrow	pathipathi	space	high
Kuuku-Ya'u	thin - 2	tayki:tyi	size	high
Kuuku-Ya'u	little	tyu7utyi	size	high
Kuuku-Ya'u	long/tall	u:ŋkulantyi	size	low
Kuuku-Ya'u	towards	umu	distance	high
Kuuku-Ya'u	near/close by	yi:ntyu	distance	high
Kuuku-Ya'u	close to	yintyu	distance	high
Kurrama	little	kupitya	size	high
Kurrama	little ones	kupitya:rla	size	high
Kurrama	short	kuta	size	high
Kurrama	great	matoŋ	size	low
Kurrama	big	mitawa:	size	low
Kurrama	this way	murnakurru	distance	high
Kurrama	this way	murnakuwila	distance	high
Kurrama	here	nhula	distance	high
Kurrama	that (subject, rather distant)	ŋunhat	distance	low
Kurrama	long way	parna	distance	low
Kurrama	skinny	patya	size	high
Kurrama	thin	pirri:	size	high
Kurrama	long way	thanarta	distance	low
Kurrama	long way	tharna	distance	low
Kurrama	far away	tharnaŋka	distance	low
Kurrama	big	tyilirra	size	low
Kurrama	high	tyitaŋkarl	space	low
Kurrama	big	tyulurra	size	low
Kurrama	that one	walartyu	distance	low
Kurrama	long	wanarra	size	low
Kungardutyi	Little	napoondya	size	high
Kungardutyi	big	nugia	size	low
Kungardutyi	slim (or shin?)	ŋandaŋandari	size	high
Kungardutyi	low (vs. loud)	punyařa	space	high
Kungardutyi	short	warnta/wanta	size	high
Kungardutyi	thin	wudyuwudyu	size	high
Kungardutyi	Big	wulko	size	low
Wunambal	short	-dugur (V)	size	high
Wunambal	this	-inya	distance	high
Wunambal	big	-newurr	size	low
Wunambal	short	-tukur	size	high
Wunambal	long	-wande (V)	size	low
Wunambal	this (close)	ˈpɪnydjɑ	distance	high
Wunambal	here (stat.)	̠ˈpɪnydjɑ 	distance	high
Wunambal	that (prox)	ˈpugɑli	distance	low
Kukatja	close to	-kinti	distance	high
Kukatja	towards	-waraku	distance	high
Kukatja	small	karlki	size	high
Kukatja	big	karltapuŋka	size	low
Kukatja	small	karri	size	high
Kukatja	near	kinti	distance	high
Kukatja	near	kinti-kinti	distance	high
Kukatja	small	kitil-kitilpa	size	high
Kukatja	a thin person	kuna pimpurr(pa)	size	high
Kukatja	a thin person	kuna pimpurrpa	size	high
Kukatja	large	kunurr-kunurr(pa)	size	low
Kukatja	a thin person	kurrunparni	size	high
Kukatja	small	kuru	size	high
Kukatja	long	kutru	size	low
Kukatja	small?	kutyala	size	high
Kukatja	large?	lalypa	size	low
Kukatja	small	lampan	size	high
Kukatja	little	lamparn(pa)	size	high
Kukatja	small	lamparnpa	size	high
Kukatja	large	lanpiriti	size	low
Kukatja	shallow (of water, waterhole etc)	lawu	space	high
Kukatja	wide	layipa	size	low
Kukatja	long	lintyarri	size	low
Kukatja	narrow	lipuru	space	high
Kukatja	thin	lirr-kinpa	size	high
Kukatja	thin	lirrkin(pa)	size	high
Kukatja	low?	liyi	space	high
Kukatja	large	luŋku	size	low
Kukatja	long	lurrku	size	low
Kukatja	away	ma	distance	low
Kukatja	away	ma:	distance	low
Kukatja	big	malal(pa)	size	low
Kukatja	thin	mara-mara	size	high
Kukatja	at a distance	marunpuru	distance	low
Kukatja	big	matyu	size	low
Kukatja	thin	miti	size	high
Kukatja	near	mulya	distance	high
Kukatja	very big nose	mulya murli	size	low
Kukatja	large	munmurr-munmurr(pa)	size	low
Kukatja	large	munmurr-munmurrpa	size	low
Kukatja	big	muntu	size	low
Kukatja	very big	murli	size	low
Kukatja	short	muru	size	high
Kukatja	at a distance	murunpuru	distance	low
Kukatja	small	mutyukuru	size	high
Kukatja	this	natya	distance	high
Kukatja	small	nyamirr-nyamirrpa	size	high
Kukatja	"there"	nyarra	distance	low
Kukatja	large	nyatyarn-nyatyarn(pa)	size	low
Kukatja	large	nyatyarn-nyatyarnpa	size	low
Kukatja	thin	nyinmuly	size	high
Kukatja	small	nyuri	size	high
Kukatja	large	nyurt-nyurt(pa)	size	low
Kukatja	small	nyuwa-ŋuwa	size	high
Kukatja	small	nyuwaŋuwa	size	high
Kukatja	here	ŋa:	distance	high
Kukatja	these (pl)	ŋa:n(pa)	distance	high
Kukatja	here	ŋa:tya	distance	high
Kukatja	thin	ŋarrkal(pa)	size	high
Kukatja	thin	ŋarrkalpa	size	high
Kukatja	big (re. bird)	ŋawarra	size	low
Kukatja	small	ŋilka	size	high
Kukatja	small	ŋuninytyi	size	high
Kukatja	big	ŋunma	size	low
Kukatja	away from camp	ŋurratipi	distance	low
Kukatja	thin	ŋurrtyun-ŋurrtyun(pa)	size	high
Kukatja	thin	ŋurrtyun-ŋurrtyunpa	size	high
Kukatja	that	palatya	distance	low
Kukatja	high (of forehead)	palinki-linki	space	low
Kukatja	for that reason	palunya-tyanu	distance	low
Kukatja	for that reason	palunyatyanu	distance	low
Kukatja	that?	palura	distance	low
Kukatja	that one	paluru	distance	low
Kukatja	large	paŋkalaŋu	size	low
Kukatja	large	parnaluru	size	low
Kukatja	thin	pimpurr(pa)	size	high
Kukatja	thin	pimpurrpa	size	high
Kukatja	big	purlka	size	low
Kukatja	deep (ref. water, hole, voice)	purrurtu	space	low
Kukatja	deep	purruru	space	low
Kukatja	deep	pururru	space	low
Kukatja	deep (ref. water, hole, voice)	pururtu	space	low
Kukatja	away	ra:	distance	low
Kukatja	thin	rakurl(pa)	size	high
Kukatja	long	rapu	size	low
Kukatja	thin	takany(pa)	size	high
Kukatja	thin	takarn(pa)	size	high
Kukatja	big (ref. stick)	taparra	size	low
Kukatja	shallow	tarrtya	space	high
Kukatja	long	tawarra	size	low
Kukatja	afar	ti:wa	distance	low
Kukatja	thin	tinyki	size	high
Kukatja	thin	tipun(pa)	size	high
Kukatja	big	tularl(pa)	size	low
Kukatja	big	turarl(pa)	size	low
Kukatja	small	turlumuru	size	high
Kukatja	thin	turlun-turlun(pa)	size	high
Kukatja	close together	tyakakutyarra	distance	high
Kukatja	thin	tyakaparni	size	high
Kukatja	a thin person	tyakatyarramunu	size	high
Kukatja	long	tyakirr-tyakirr(pa)	size	low
Kukatja	long	tyarlpi	size	low
Kukatja	large	tyarlu	size	low
Kukatja	low	tyaru	space	high
Kukatja	that	tyi:tya	distance	low
Kukatja	there	tyi:tyaŋara	distance	low
Kukatja	long	tyikirr-tyikirr(pa)	size	low
Kukatja	deep	tyila	space	low
Kukatja	thin	tyiraparni	size	high
Kukatja	high (of forehead)	tyiwal-tyiwal(pa)	space	low
Kukatja	little	tyuku	size	high
Kukatja	near	tyuku-tyuku	distance	high
Kukatja	thin	tyuliwan(pa)	size	high
Kukatja	big	tyulytyuly(pa)	size	low
Kukatja	burrow	tyunmirrpuwa	size	low
Kukatja	short	tyurta	size	high
Kukatja	close up	tyutula	distance	high
Kukatja	large	walypuŋari	size	low
Kukatja	long	wara	size	low
Kukatja	long	warlpularli	size	low
Kukatja	long	warlpurru	size	low
Kukatja	long	warnma	size	low
Kukatja	long	wilparnkuru	size	low
Kukatja	thin	wilyirr-wilyirr(pa)	size	high
Kukatja	narrow	wintaru	space	high
Kukatja	narrow	wintaruŋkal(pa)	space	high
Kukatja	long	wintun(pa)	size	low
Kukatja	deep	wirrin(pa)	space	low
Kukatja	deep	witin(pa)	space	low
Kukatja	away	wurna	distance	low
Kukatja	narrow	wutyu	space	high
Kukatja	narrow	wutyu-wutyu	space	high
Kukatja	that one	yanka	distance	low
Kukatja	this side	yaŋarra	distance	high
Kukatja	short	yatuna	size	high
Kukatja	thin	yikirr-yikirr(pa)	size	high
Kukatja	low	yila	space	high
Kukatja	large	yityipi	size	low
Kukatja	thin	yuni-yuni	size	high
Kukatja	large	yupuly(pa)	size	low
Kukatja	large	yururr(pa)	size	low
Kukatja	narrow	yutyu	space	high
Kukatja	big	yuwin(pa)	size	low
Kukatj	on this side	ki:kalŋkarewany	distance	high
Kukatj	here	ki:kel	distance	high
Kukatj	this	ki:l	distance	high
Kukatj	this, here (dat/alla)	ki:luk	distance	high
Kukatj	here	ki:nh	distance	high
Kukatj	here	ki:ŋar	distance	high
Kukatj	this way	kirrikelwany	distance	high
Kukatj	that, there, he	ku:l	distance	low
Kukatj	there	ku:nh	distance	low
Kukatj	there	ku:ny	distance	low
Kukatj	away (?)	kuŋ	distance	low
Kukatj	that (gen)	kuŋen	distance	low
Kukatj	near, close	mu:neŋ	distance	high
Kukatj	shallow	nyina(r)	space	high
Kukatj	big	ŋamel	size	low
Kukatj	big	pilnthel	size	low
Kukatj	big	pintelwanken	size	low
Kukatj	wide	pirrperk	size	low
Kukatj	low (of water)	purenkar	space	high
Kukatj	this, here	thil	distance	high
Kukatj	this, here (dat/alla)	thiluk	distance	high
Kukatj	there (loc)	thukel	distance	low
Kukatj	that, there	thul	distance	low
Kukatj	narrow	thumper	space	high
Kukatj	this way	thun yi:r	distance	high
Kukatj	short	thunuŋkel	size	high
Kukatj	deep	tyurtetyurt	space	low
Kukatj	long, tall	withi:r	size	low
Kukatj	there (or 'he'?)	ya:nha	distance	low
Kukatj	that way, this way	yaŋar(a)	distance	low
Wunambal	long	aˈwɔnduwunde	size	low
Wunambal	that	agaya (V)	distance	low
Wunambal	that one	antya	distance	low
Wunambal	big	b(a)rrarra	size	low
Wunambal	small	bardade:	size	high
Wunambal	big	benewurr	size	low
Wunambal	this	binya	distance	high
Wunambal	far	borra	distance	low
Wunambal	there	gada (V)	distance	low
Wunambal	short	kaḍumɑn	size	high
Wunambal	that (distant)	kala	distance	low
Wunambal	that way	katyanpa	distance	low
Wunambal	narrow	kununu	space	high
Wunambal	shallow	lata	space	high
Wunambal	short	matukur	size	high
Wunambal	that	ŋala	distance	low
Wunambal	long	ɔ:nduwundɛ	size	low
Wunambal	those	pilari	distance	low
Wunambal	this way	pintyintali	distance	high
Wunambal	afar	po:riki	distance	low
Wunambal	small	po:tipeni	size	high
Wunambal	small	puˈdɛni	size	high
Wunambal	that (distant)	puŋkala	distance	low
Wunambal	those	purntya	distance	low
Wunambal	those	putla	distance	low
Wunambal	deep	tyo:kut	space	low
Wunambal	big	tyotyŋari	size	low
Wunambal	near, close by	winyga	distance	high
Wunambal	big	wuˈnʉŋoyi	size	low
Wunambal	near	wuˈřɔn	distance	high
Wunambal	near, close by	wuron	distance	high
Kugu-Nganhcara	shallow	athatpa	space	high
Kugu-Nganhcara	short	ka:rin	size	high
Kugu-Nganhcara	far	katyi	distance	low
Kugu-Nganhcara	little	mepen	size	high
Kugu-Nganhcara	deep	thaŋku	space	low
Kugu-Nganhcara	near	thinthu	distance	high
Kugu-Nganhcara	long	uŋku	size	low
Kugu-Nganhcara	low	yipipi	space	high
Kugu-Nganhcara	big	yoko	size	low
Kija	long	mera:ŋarri	size	low
Kija	big, important	nawarra	size	low
Kija	here	ŋeneka/ŋeneŋka	distance	high
Kija	right here	ŋeneŋkayana	distance	high
Kija	this (m)	ŋinytyiny	distance	high
Kija	that one over there	ŋurru	distance	low
Kija	that one (f)	ŋurrul(i)	distance	low
Kija	over there	ŋurrun(ti)	distance	low
Kija	that (f)	tal/tala/tali	distance	low
Kija	for those, because of those, because of that	tampurru	distance	low
Kija	that (m)	tany/tanya/tanyi	distance	low
Kija	little, small	wanyake/wanyaki	size	high
Kija	skinny	wanytya	size	high
Kija	small	winyaŋki	size	high
Kariyarra	Narrow	kulhparn	space	high
Kariyarra	small	kulukulu	size	high
Kariyarra	small	kurlukurlu	size	high
Kariyarra	short	kuta	size	high
Kariyarra	tall	marntiwaŋa	size	low
Kariyarra	long	marntiwaŋka	size	low
Kariyarra	big	mirrka	size	low
Kariyarra	near	murna	distance	high
Kariyarra	here	nhula	distance	high
Kariyarra	Here	nhulanka	distance	high
Kariyarra	This	nhurtu	distance	high
Kariyarra	That	ŋunha	distance	low
Kariyarra	That	ŋunhurru	distance	low
Kariyarra	that (subject, rather distant)	ŋunyu	distance	low
Kariyarra	Shallow	panta:	space	high
Kariyarra	Deep	purnta	space	low
Kariyarra	Long	wanarra	size	low
Kariyarra	Thin	wipiri	size	high
Kariyarra	far	yarrka	distance	low
Karajarri	corresponding to English preposition 'towards'	-kati	distance	high
Karajarri	that	-kula	distance	low
Karajarri	near	-martatyi	distance	high
Karajarri	those 2	-pula	distance	low
Karajarri	towards	-tyawa	distance	high
Karajarri	deep	kaku	space	low
Karajarri	there	karl	distance	low
Karajarri	here	karla	distance	high
Karajarri	far	katyari	distance	low
Karajarri	far away	katyarri	distance	low
Karajarri	those 2 (dual)	kinyaŋkatyarra	distance	low
Karajarri	big	kulipil	size	low
Karajarri	short	kunku	size	high
Karajarri	short	kuŋu	size	high
Karajarri	near	lani	distance	high
Karajarri	short	malita	size	high
Karajarri	long	matu	size	low
Karajarri	big	mika	size	low
Karajarri	high (voice)	minyarra	space	low
Karajarri	narrow	mit	space	high
Karajarri	here	naniŋu	distance	high
Karajarri	on this side	naniŋu tyawa	distance	high
Karajarri	these	naŋkurru	distance	high
Karajarri	these	naŋkurru-tyalkarr	distance	high
Karajarri	here	naŋu	distance	high
Karajarri	these	naŋu; naŋutu	distance	high
Karajarri	here	natya	distance	high
Karajarri	this	nautu	distance	high
Karajarri	here	nawurtu	distance	high
Karajarri	here	ni	distance	high
Karajarri	short	nuta	size	high
Karajarri	here	nyä	distance	high
Karajarri	here	nya:	distance	high
Karajarri	small	ŋarrayiyala; ŋarriyalu	size	high
Karajarri	small	ŋarriyalu	size	high
Karajarri	that	ŋuni	distance	low
Karajarri	there	ŋunu	distance	low
Karajarri	that	pala	distance	low
Karajarri	that	paltu	distance	low
Karajarri	deep	piti	space	low
Karajarri	low	puntya	space	high
Karajarri	slim	rawu:rr	size	high
Karajarri	skinny	rawurrmarta	size	high
Karajarri	shallow	tyatamarta	space	high
Karajarri	deep	tyitilarra	space	low
Karajarri	big	u:to	size	low
Karajarri	wide	walpurra	size	low
Karajarri	thin	waŋarr	size	high
Karajarri	deep water	waŋkurru	space	low
Karajarri	long	wiriman	size	low
Karajarri	long	wirriman	size	low
Karajarri	little	wirrpa	size	high
Karajarri	narrow	wityinymarta	space	high
Karajarri	big	wu:tu	size	low
Karajarri	deep water	wu:tu karra	space	low
Karajarri	little	wupartu	size	high
Karajarri	little	wupartutyina	size	high
Karajarri	small	wupatu	size	high
Karajarri	big	wurtu	size	low
Karajarri	away	ya:p	distance	low
Karajarri	away	yäp	distance	low
Karajarri	wide	yarrpal	size	low
Kalkatungu	narrow	kali	space	high
Kalkatungu	little	katakurlu	size	high
Kalkatungu	little	katya	size	high
Kalkatungu	little	katyakurlu	size	high
Kalkatungu	this way	kiaŋu	distance	high
Kalkatungu	high (of hill) (cf mityalharru "steep")	mitya	space	low
Kalkatungu	shallow	munkun	space	high
Kalkatungu	short	muraŋkula	size	high
Kalkatungu	here	ŋithi	distance	high
Kalkatungu	"those"	pa:miakaya	distance	low
Kalkatungu	low	pi:rr	space	high
Kalkatungu	close, near	pikaya	distance	high
Kalkatungu	wide	pinta	size	low
Kalkatungu	tall	thalpaŋu	size	low
Kalkatungu	little	thapi	size	high
Kalkatungu	little	thapikurla	size	high
Kalkatungu	deep	tharnrtu	space	low
Kalkatungu	"this" close nom	tya:	distance	high
Kalkatungu	narrow	tyalka	space	high
Kalkatungu	narrow	tyalkani	space	high
Kalkatungu	narrow	tyalkirli	space	high
Kalkatungu	"this" close loc I	tyaŋka:thi	distance	high
Kalkatungu	"this" close abl	tyaŋkayaŋu	distance	high
Kalkatungu	"this" close dative	tyipa:	distance	high
Kalkatungu	"this" close all I	tyipa:nha	distance	high
Kalkatungu	"this" close all II	tyipaŋi:nha	distance	high
Kalkatungu	"this" close causal	tyipaya	distance	high
Kalkatungu	"this" close erg	tyipayi	distance	high
Kalkatungu	narrow	tyumpun	space	high
Kalkatungu	long, tall	urlku:rri	size	low
Kalkatungu	big	yarnmaŋu (rare)	size	low
Kalkatungu	far	yarrka	distance	low
Kalkatungu	big	yaun	size	low
Kalkatungu	high	yumuyan	space	low
Jiwarli	this way	munaru	distance	high
Jiwarli	this	nhapa	distance	high
Jiwarli	near, close	nhuku	distance	high
Jiwarli	here	nyirnta	distance	high
Jiwarli	that	ŋula	distance	low
Jiwarli	that	ŋunha	distance	low
Jiwarli	there	ŋunhi	distance	low
Jiwarli	those	ŋurnu-malu	distance	low
Jiwarli	to close	parla-rla-ru	distance	high
Jiwarli	big	parnka	size	low
Jiwarli	short	pulhu	size	high
Jiwarli	far	thurli	distance	low
Jiwarli	small	tyuma-rti	size	high
Jiwarli	long	wanarra	size	low
Jiwarli	wide	wiliri	size	low
Jiwarli	here	yila	distance	high
Jiwarli	this	yinha	distance	high
Jiwarli	this side	yirnu-kutyi	distance	high
Jiwarli	these	yirnu-malu	distance	high
Jaru	to, towards	-wurra	distance	high
Jaru	big	ampi	size	low
Jaru	that way	ka:rrana	distance	low
Jaru	there	kalana	distance	low
Jaru	over there	kalarni	distance	low
Jaru	this side	kalayinkarra	distance	high
Jaru	those	kalulu	distance	low
Jaru	thin	kirrililiny	size	high
Jaru	short	kota	size	high
Jaru	short	kurta	size	high
Jaru	short	kuta	size	high
Jaru	long	larpi	size	low
Jaru	thin	larrpi	size	high
Jaru	skinny	lirrkiny	size	high
Jaru	far	martiyawu	distance	low
Jaru	this side, this way	minu	distance	high
Jaru	that way	mirniwu	distance	low
Jaru	here	mula	distance	high
Jaru	here	mulaŋko	distance	high
Jaru	that one	muluŋ	distance	low
Jaru	here	murla	distance	high
Jaru	this way, around here	murlakarra	distance	high
Jaru	here	ntyawa	distance	high
Jaru	there	ntyila	distance	low
Jaru	deep	nulkun	space	low
Jaru	this, here!	nya	distance	high
Jaru	that one	nyampa	distance	low
Jaru	this	nyawa	distance	high
Jaru	that	nyila	distance	low
Jaru	this?	nyinta	distance	high
Jaru	big	ŋaŋkali	size	low
Jaru	this way	ŋuna	distance	high
Jaru	this way	ŋunawu !	distance	high
Jaru	big	pa:rrinyuŋa	size	low
Jaru	thin, illconditioned, weak	pawu	size	high
Jaru	big	pili	size	low
Jaru	big	pulka	size	low
Jaru	low	rarai	space	high
Jaru	narrow	tartpu	space	high
Jaru	nearly, close up	tyamunpalu	distance	high
Jaru	that (mutually attended)	tyaŋu	distance	low
Jaru	long	tyuwal	size	low
Jaru	away	una	distance	low
Jaru	big	wana	size	low
Jaru	all about, to everyone	warrŋa:rra	size	low
Jaru	away	wurna	distance	low
Jaru	there, that	yala	distance	low
Jaru	this way	yala wo	distance	high
Jaru	close up	yalawa	distance	high
Jaru	near	yalawarra	distance	high
Jaru	this way	yalawo	distance	high
Jaru	there, that	yalu	distance	low
Jaru	small	yampa	size	high
Jaru	small	yampakina	size	high
Jaru	little	yampatyi	size	high
Jaru	big	yampi	size	low
Jaru	near	yarti	distance	high
Jaru	near	yartik	distance	high
Jaru	close up	yartiŋku	distance	high
Jaru	small	yitapa	size	high
Jaru	far, distant	yunku	distance	low
Jaru	far	yuŋku	distance	low
Wulguru	little	alun	size	high
Wulguru	a long way	kakay	distance	low
Wulguru	long way off	kalkalpa	distance	low
Wulguru	high	katil	space	low
Wulguru	far	mayi	distance	low
Wulguru	lean (?)	mima	size	high
Wulguru	that one	miŋa	distance	low
Wulguru	big	muka	size	low
Wulguru	thin	munmathirku	size	high
Wulguru	farther, far	mupa	distance	low
Wulguru	deictic that	na	distance	low
Wulguru	a long way away	na pakiŋ pa	distance	low
Wulguru	that (person)	naŋka	distance	low
Wulguru	that (tree)	napin	distance	low
Wulguru	small	pantya	size	high
Wulguru	far	paŋiŋ	distance	low
Wulguru	shallow water	paramparam	space	high
Wulguru	high	puru	space	low
Wulguru	small	thanthi	size	high
Wulguru	short	thanu	size	high
Wulguru	far	tulkun	distance	low
Wulguru	long	tupil	size	low
Wulguru	small	turkal	size	high
Jaminjung	shallow	kalpalpa	space	high
Jaminjung	near	kuwin	distance	high
Jaminjung	thin	mathayiman	size	high
Jaminjung	thin	naŋulyuk	size	high
Jaminjung	deep (nr-1)	tarlukurru	space	low
Jaminjung	short (?)	thapkaŋ	size	high
Jaminjung	skinny	tharnawula	size	high
Jaminjung	short	thumpuk	size	high
Jaminjung	short	thutpuŋ	size	high
Jaminjung	lean	tiriti	size	high
Jaminjung	narrow	tirrpul	space	high
Jaminjung	deep	tupurr	space	low
Jaminjung	that	tyamuntyu	distance	low
Jaminjung	this.side	tyilinymu	distance	high
Jaminjung	short	tyumpuk	size	high
Jaminjung	short	tyutpuŋ	size	high
Jaminjung	long	tyuwal	size	low
Jaminjung	long	tyuwalala	size	low
Jaminjung	far	warriya	distance	low
Jaminjung	long, tall.person	warrkat	size	low
Jaminjung	far	warrkayin	distance	low
Jaminjung	skinny	wartartaŋ	size	high
Jaminjung	thin	winiŋkirri	size	high
Jaminjung	small	wurtu	size	high
Jaminjung	small	wurtukulaman	size	high
Jaminjung	small	wuthuny	size	high
Guwamu	small, little	kayuka:npa	size	high
Guwamu	away	kuntu	distance	low
Guwamu	long, tall	kurrkanparri	size	low
Guwamu	high	mirrakathal	space	low
Guwamu	away	pa:pu	distance	low
Guwamu	big	panyarri	size	low
Guwamu	low	parrapakal	space	high
Guwamu	thin	purupuru	size	high
Guwamu	short	thuŋkuka:npa	size	high
Guwamu	near, close	warrpa	distance	high
Guwamu	there	yapa	distance	low
Gurindji	Little	baie	size	high
Gurindji	shallow	kaltya	space	high
Gurindji	shallow	kalytya	space	high
Gurindji	very big, very many	kula yaŋutypa	size	low
Gurindji	narrow	kurrpu	space	high
Gurindji	short	kuta	size	high
Gurindji	(of person) (having become) thin	larrkaty	size	high
Gurindji	short	lurtu	size	high
Gurindji	short	lutu	size	high
Gurindji	short	lutututy	size	high
Gurindji	here	mula	distance	high
Gurindji	deep	munku	space	low
Gurindji	this	murla	distance	high
Gurindji	here	murlaŋka	distance	high
Gurindji	here!	nya	distance	high
Gurindji	this (nearest)	nyawa	distance	high
Gurindji	that (near)	nyila	distance	low
Gurindji	that	ŋinya	distance	low
Gurindji	(of man) short	ŋurralutu	size	high
Gurindji	close to	parlkkitytya	distance	high
Gurindji	wide	payal	size	low
Gurindji	thin	puyamuluŋ	size	high
Gurindji	deep (place)	tarlu	space	low
Gurindji	narrow	tartpu	space	high
Gurindji	big	tyaŋkani	size	low
Gurindji	close up	tyatpa yuwanana	distance	high
Gurindji	tall	tyurrkumuluŋ	size	low
Gurindji	long	tyuwal	size	low
Gurindji	long	tyuwarl	size	low
Gurindji	long	tyuwarlurru	size	low
Gurindji	away from the group, a little way off	walawirriwirri	distance	low
Gurindji	tall	walu	size	low
Gurindji	thin, skinny	winyman	size	high
Gurindji	near	witkupari	distance	high
Gurindji	near	witykupari	distance	high
Gurindji	close, near by	witykuparri	distance	high
Gurindji	swinging	wuptyikkarra karrinyana	size	low
Gurindji	there, that	yala	distance	low
Gurindji	small	yapakaru	size	high
Gurindji	small	yapakayi	size	high
Gurindji	small	yapawurru	size	high
Gurindji	far	yikili	distance	low
Gurindji	far, distant	yikirli	distance	low
Gurindji	Big	yurong	size	low
Gupapuyngu	thin	ba:r7	size	high
Gupapuyngu	away, that way, thither [direction away from speaker]	bala	distance	low
Gupapuyngu	long (fish, e.g., Barramundi), tall (person), great (hunger), old (language)	balharrkpalharrk	size	low
Gupapuyngu	shallow	banhdhany(7)	space	high
Gupapuyngu	far (away, off), distant, long (distance)	barrku	distance	low
Gupapuyngu	big, large, huge	bathala	size	low
Gupapuyngu	high (up)	buku(-)wanh7wanh	space	low
Gupapuyngu	big, fat	dhamburru	size	low
Gupapuyngu	shallow	dhaŋawuk	space	high
Gupapuyngu	big [Pl]	dhilak	size	low
Gupapuyngu	big, important	dhilkurr(u)	size	low
Gupapuyngu	high (mountain, building)	dhiŋgi	space	low
Gupapuyngu	close together (weave of basket or mat), crowded, in a huddle	dhirrimuk	distance	high
Gupapuyngu	here	dhiyal(a)	distance	high
Gupapuyngu	burrow (mound of earth where animal has burrowed)	dhu:ty	size	low
Gupapuyngu	deep (of sea)	dhulhupurr	space	low
Gupapuyngu	deep (water, grass, bush)	dhulmu	space	low
Gupapuyngu	short	dhumbulh7	size	high
Gupapuyngu	big, lar[Sg]	dhumurr(u)	size	low
Gupapuyngu	this, here (is)	dhuwala	distance	high
Gupapuyngu	this, here (is)	dhuwali	distance	high
Gupapuyngu	long, tall	dyaka(7)	size	low
Gupapuyngu	narrow (as something solid, space, road)	dyurrkunh	space	high
Gupapuyngu	long (used for parts of the body)	gadhanygadhany	size	low
Gupapuyngu	tall (not long)	galawath	size	low
Gupapuyngu	near(by), close (to)	galki	distance	high
Gupapuyngu	big, large	gu:rrmarr	size	low
Gupapuyngu	short [Sg]	gurriri	size	high
Gupapuyngu	long, tall	lambirri	size	low
Gupapuyngu	wide, broad	ma:rrwarra	size	low
Gupapuyngu	small, little	nyumikiny	size	high
Gupapuyngu	small, little	nyumukiny	size	high
Gupapuyngu	small, little	nyumurrku(7)	size	high
Gupapuyngu	that, there, yonder	ŋunha	distance	low
Gupapuyngu	there (yonder)	ŋunhal(a)	distance	low
Gupapuyngu	that, there	ŋunhi	distance	low
Gupapuyngu	there (not far)	ŋunhili	distance	low
Gupapuyngu	to that (person)	ŋurikal(a)	distance	low
Gupapuyngu	with that, using that (far), by that (person)	ŋuruŋ(u)	distance	low
Gupapuyngu	with that, using that (not far)	ŋuruŋi	distance	low
Gupapuyngu	big, large	ŋutu(7)	size	low
Gupapuyngu	this way, hither (direction towards speaker)	ra:li	distance	high
Gupapuyngu	wide, broad	walhakurr	size	low
Gupapuyngu	long, tall	wi:yin(7)	size	low
Gupapuyngu	long, tall	wikarra	size	low
Gupapuyngu	narrow	wunhdhurr	space	high
Gupapuyngu	long, tall	wuywarr	size	low
Gupapuyngu	long	yalpurr	size	low
Gupapuyngu	big, large	yindi(7)	size	low
Gupapuyngu	small	yu:thu	size	high
Gupapuyngu	little, small (ones)	yumurrku(7)	size	high
Gupapuyngu	small, little [Sg]	yutyuwalha(7)	size	high
Gunggari	that, there	apa	distance	low
Gunggari	that, there	apana	distance	low
Gunggari	there	apanyku	distance	low
Gunggari	there	apaŋku	distance	low
Gunggari	over there	apukuriny	distance	low
Gunggari	that, there	apuna	distance	low
Gunggari	that, there	aputa	distance	low
Gunggari	little, small, skinny	kaimparany	size	high
Gunggari	small	kaimparra	size	high
Gunggari	little, small, skinny	kainparany	size	high
Gunggari	little, small, skinny	kayumparany	size	high
Gunggari	small	kuila	size	high
Gunggari	long, tall	kurrkan	size	low
Gunggari	long	kurrkanparri	size	low
Gunggari	long, tall, high	kurrkantali	size	low
Gunggari	long, tall, high	kurrkantarri	size	low
Gunggari	this, that, here	mana	distance	high
Gunggari	that	nani	distance	low
Gunggari	over there	nuŋuŋuriny	distance	low
Gunggari	that	ŋuna	distance	low
Gunggari	big	panyarri	size	low
Gunggari	short	tuŋkumanany	size	high
Gunggari	short	tuŋkumparany	size	high
Gunggari	short	tuŋkuparany	size	high
Gunggari	that, there	wuna	distance	low
Gunggari	over there	wunana	distance	low
Gunggari	that, there	yapa	distance	low
Gunggari	over there	yapa yapa	distance	low
Gunggari	over there	yapaku	distance	low
Gunggari	over there	yapakuntu	distance	low
Gunggari	over there	yikana	distance	low
Gunggari	that way	yilakuntu	distance	low
Gunggari	this way	yilakuriny	distance	high
Gunggari	right here	yilanyu	distance	high
Gunggari	here	yilaŋa	distance	high
Gunggari	here	yilaŋku	distance	high
Gunggari	this, here	yilu	distance	high
Gunggari	this, here	yina	distance	high
Gunggari	over there	yinaŋa	distance	low
Gunggari	here, this way, today	yulu	distance	high
Gunggari	here	yulun	distance	high
Gunggari	here	yulunyku	distance	high
Gunggari	here	yuluŋku	distance	high
Gunggari	that, there	yuŋa	distance	low
Wubuy	deep (water).	agaduty	space	low
Wubuy	close together.	ambirwir	distance	high
Wubuy	thin (person).	da-tyulug	size	high
Wubuy	big.	ruŋgal	size	low
Wubuy	skinny, thin.	w2a1a=yarayara	size	high
Wubuy	thin.	w2alabalamity	size	high
Wubuy	small.	w2irig	size	high
Wubuy	wide	walpalk	size	low
Gumbaynggir	big	-kany	size	low
Gumbaynggir	big	-lpaŋ	size	low
Gumbaynggir	big	-nkany	size	low
Gumbaynggir	big	-paŋ	size	low
Gumbaynggir	far	marri:r	distance	low
Gumbaynggir	this here	ŋarri	distance	high
Gumbaynggir	big	parrway	size	low
Gumbaynggir	near	ta:li	distance	high
Gumbaynggir	near	tali-tali	distance	high
Gumbaynggir	this here	ya	distance	high
Gumbaynggir	this here	ya:m	distance	high
Gumbaynggir	there, that	yarraŋ	distance	low
Gumbaynggir	here	yila/ila	distance	high
Gumbaynggir	long	yurru:n	size	low
Gumatj	away, that way, thither [direction away from speaker]	bala	distance	low
Gumatj	thin (thing), skinny (person or animal)	barka	size	high
Gumatj	long (fish, e.g., Barramundi), tall (person), great (hunger), old (language)	barlarrkparlarrk	size	low
Gumatj	shallow	barnrdany(7)	space	high
Gumatj	far (away, off), distant, long (distance)	barrku	distance	low
Gumatj	big, large, huge	bathala	size	low
Gumatj	wide, broad	dha:warra	size	low
Gumatj	this, here	dhaŋu	distance	high
Gumatj	this	dhay'yi	distance	high
Gumatj	high (mountain, building)	dhiŋgi	space	low
Gumatj	here	dhiyal(a)	distance	high
Gumatj	deep (water, grass, bush)	dhulmu	space	low
Gumatj	short	dhumburl'	size	high
Gumatj	this, here (is)	dhuwala	distance	high
Gumatj	this, here (is)	dhuwali	distance	high
Gumatj	this, here	dhuwaya	distance	high
Gumatj	this, here	dyaŋu	distance	high
Gumatj	near(by), close (to)	galki	distance	high
Gumatj	that, there, yonder	ŋunha	distance	low
Gumatj	that, there	ŋunhi	distance	low
Gumatj	big, large	ŋutu(7)	size	low
Gumatj	big [Pl]	rdilak	size	low
Gumatj	big, important	rdilkurr(u)	size	low
Gumatj	big, lar[Sg]	rdumurr(u)	size	low
Gumatj	big, large	yindi(7)	size	low
Gumatj	small	yu:thu	size	high
Gumatj	little, small (ones)	yumurrku(7)	size	high
Gooniyandi	far away	kima	distance	low
Gooniyandi	that one	kinyanti	distance	low
Gooniyandi	long	kirrapiŋarri	size	low
Gooniyandi	narrow	koorrmirli	space	high
Gooniyandi	narrow	koorrpoo	space	high
Gooniyandi	near	kra:	distance	high
Gooniyandi	near	krar	distance	high
Gooniyandi	small	lamparti	size	high
Gooniyandi	small	lampat̠i	size	high
Gooniyandi	thin	larrpi	size	high
Gooniyandi	far	man̠aŋurru	distance	low
Gooniyandi	far away	marnaŋoorroo	distance	low
Gooniyandi	far	marnaŋurru	distance	low
Gooniyandi	little ones	mawulyi	size	high
Gooniyandi	that one	niyatyi	distance	low
Gooniyandi	that	niyi	distance	low
Gooniyandi	big	nyamani	size	low
Gooniyandi	deep (of water)	nyan̠a	space	low
Gooniyandi	deep water	nyarna	space	low
Gooniyandi	this	ŋin̠t̠atyi	distance	high
Gooniyandi	here	ŋin̠t̠atyiya	distance	high
Gooniyandi	this side	ŋirntaŋarriŋka	distance	high
Gooniyandi	this one	ŋirntatyi	distance	high
Gooniyandi	here	ŋirntatyiya	distance	high
Gooniyandi	over there	ŋoorriya	distance	low
Gooniyandi	there	ŋurriya	distance	low
Gooniyandi	that	ŋurru	distance	low
Gooniyandi	long way	panyaŋi	distance	low
Gooniyandi	shallow	parltha	space	high
Gooniyandi	short	thiki	size	high
Gooniyandi	short	thiki-	size	high
Gooniyandi	small	tyikinya	size	high
Gooniyandi	skinny, thin	wanytya	size	high
Gooniyandi	skinny, thin	winyma	size	high
Gooniyandi	near	yalawa	distance	high
